# Supplementary material for: A Xenogeneic-Free Protocol for Isolation and Expansion of Human Adipose Stem Cells for Clinical Uses
Source: PLoS One. 2013 Jul 9;8(7):e67870. doi: 10.1371/journal.pone.0067870 (PMC3706484; doi:10.1371/journal.pone.0067870)
Supplement: Table S2 — Microarray gene expression analysis. (XLS) [file pone.0067870.s004.xls]

## Sheet: LIMMA_ADH1
ID	FC	t	P.Value	adj.P.Val	B	Description
HBB	-521293	-63.429	5.88e-05	0.0413531	-4.54124	ref|Homo sapiens hemoglobin, beta (HBB), mRNA [NM_000518]
HBA1	-432947	-97.27	2.09e-05	0.0360765	-4.54122	ref|Homo sapiens hemoglobin, alpha 1 (HBA1), mRNA [NM_000558]
CLEC3B	-320201	-42.2994	0.000156596	0.048282	-4.5413	ref|Homo sapiens C-type lectin domain family 3, member B (CLEC3B), mRNA [NM_003278]
GPIHBP1	-142506	-289.856	1.49e-06	0.031055	-4.5412	ref|Homo sapiens glycosylphosphatidylinositol anchored high density lipoprotein binding protein 1 (GPIHBP1), mRNA [NM_178172]
VWF	-135577	-44.0361	0.000142083	0.0480969	-4.54129	ref|Homo sapiens von Willebrand factor (VWF), mRNA [NM_000552]
TM4SF1	-116393	-110.187	1.55e-05	0.0360765	-4.54121	ref|Homo sapiens transmembrane 4 L six family member 1 (TM4SF1), mRNA [NM_014220]
MYOC	-107279	-109.776	1.56e-05	0.0360765	-4.54121	ref|Homo sapiens myocilin, trabecular meshwork inducible glucocorticoid response (MYOC), mRNA [NM_000261]
CFH	-48283.6	-110.627	1.53e-05	0.0360765	-4.54121	ref|Homo sapiens complement factor H (CFH), transcript variant 1, mRNA [NM_000186]
SELENBP1	-45793.7	-44.8935	0.000135612	0.0480969	-4.54129	ref|Homo sapiens selenium binding protein 1 (SELENBP1), mRNA [NM_003944]
RGS2	-42214.5	-41.5	0.000163987	0.04874	-4.54131	ref|Homo sapiens regulator of G-protein signaling 2, 24kDa (RGS2), mRNA [NM_002923]
ARHGDIB	-42132.7	-55.4178	8.15e-05	0.0437963	-4.54126	ref|Homo sapiens Rho GDP dissociation inhibitor (GDI) beta (ARHGDIB), mRNA [NM_001175]
CD34	-41240.2	-46.8769	0.000122153	0.0465995	-4.54128	ref|Homo sapiens CD34 molecule (CD34), transcript variant 2, mRNA [NM_001773]
RASIP1	-35855.3	-44.7098	0.000136962	0.0480969	-4.54129	ref|Homo sapiens Ras interacting protein 1 (RASIP1), mRNA [NM_017805]
MX1	-34145.5	-47.2883	0.0001196	0.0462348	-4.54128	ref|Homo sapiens myxovirus (influenza virus) resistance 1, interferon-inducible protein p78 (mouse) (MX1), mRNA [NM_002462]
CLEC14A	-33824.7	-71.8078	4.36e-05	0.0369449	-4.54123	ref|Homo sapiens C-type lectin domain family 14, member A (CLEC14A), mRNA [NM_175060]
SPNS2	-28301	-49.001	0.000109742	0.0445425	-4.54128	ref|Homo sapiens spinster homolog 2 (Drosophila) (SPNS2), mRNA [NM_001124758]
PRAGMIN	-25348.7	-50.6984	0.000101068	0.0445425	-4.54127	ref|Homo sapiens homolog of rat pragma of Rnd2 (PRAGMIN), mRNA [NM_001080826]
ARID5A	-24257.6	-51.9474	9.53e-05	0.0445425	-4.54127	ref|Homo sapiens AT rich interactive domain 5A (MRF1-like) (ARID5A), mRNA [NM_212481]
CTSF	-18687.9	-171.651	5.29e-06	0.0360765	-4.5412	ref|Homo sapiens cathepsin F (CTSF), mRNA [NM_003793]
TIMP4	-18451.9	-54.3343	8.55e-05	0.0444734	-4.54126	ref|Homo sapiens TIMP metallopeptidase inhibitor 4 (TIMP4), mRNA [NM_003256]
CIRBP	-18071.3	-94.9117	2.22e-05	0.0360765	-4.54122	ref|Homo sapiens cold inducible RNA binding protein (CIRBP), transcript variant 2, transcribed RNA [NR_023312]
GIMAP1	-15626.3	-248.313	2.16e-06	0.031055	-4.5412	ref|Homo sapiens GTPase, IMAP family member 1 (GIMAP1), mRNA [NM_130759]
BTNL9	-14964	-97.6172	2.07e-05	0.0360765	-4.54122	ref|Homo sapiens butyrophilin-like 9 (BTNL9), mRNA [NM_152547]
EZR	-14196.2	-143.489	8.16e-06	0.0360765	-4.54121	ref|Homo sapiens ezrin (EZR), transcript variant 1, mRNA [NM_003379]
LIFR	-13748.5	-87.2046	2.72e-05	0.0360765	-4.54122	ref|Homo sapiens leukemia inhibitory factor receptor alpha (LIFR), transcript variant 2, mRNA [NM_002310]
GGTA1	-13432.8	-49.1014	0.0001092	0.0445425	-4.54128	ref|Homo sapiens glycoprotein, alpha-galactosyltransferase 1 (GGTA1), non-coding RNA [NR_003191]
IFNGR1	-11934.5	-105.644	1.71e-05	0.0360765	-4.54121	ref|Homo sapiens interferon gamma receptor 1 (IFNGR1), mRNA [NM_000416]
PIK3C2B	-11443.8	-55.0835	8.27e-05	0.0437963	-4.54126	ref|Homo sapiens phosphoinositide-3-kinase, class 2, beta polypeptide (PIK3C2B), mRNA [NM_002646]
NTRK2	-10595.6	-61.6495	6.3e-05	0.042176	-4.54125	ref|Homo sapiens neurotrophic tyrosine kinase, receptor, type 2 (NTRK2), transcript variant b, mRNA [NM_001007097]
C5orf4	-10383.8	-41.2297	0.000166598	0.04874	-4.54131	ref|Homo sapiens chromosome 5 open reading frame 4 (C5orf4), transcript variant 2, mRNA [NM_032385]
JAM2	-8741.81	-70.2271	4.6e-05	0.0369449	-4.54124	ens|Junctional adhesion molecule B Precursor (JAM-B)(Junctional adhesion molecule 2)(Vascular endothelial junction-associated molecule)(VE-JAM)(CD322 antigen) [Source:UniProtKB/Swiss-Prot;Acc:P57087] [ENST00000400535]
SCN4A	-8219.5	-75.9918	3.8e-05	0.0360765	-4.54123	ref|Homo sapiens sodium channel, voltage-gated, type IV, alpha subunit (SCN4A), mRNA [NM_000334]
FAM107A	-8020.78	-75.7149	3.83e-05	0.0360765	-4.54123	ref|Homo sapiens family with sequence similarity 107, member A (FAM107A), transcript variant 1, mRNA [NM_007177]
EMCN	-7942.49	-59.7773	6.79e-05	0.0427982	-4.54125	ref|Homo sapiens endomucin (EMCN), mRNA [NM_016242]
GPR116	-7535.5	-42.7322	0.00015279	0.0480969	-4.5413	ref|Homo sapiens G protein-coupled receptor 116 (GPR116), transcript variant 1, mRNA [NM_015234]
SCGN	-7311.14	-56.9605	7.63e-05	0.0437963	-4.54126	ref|Homo sapiens secretagogin, EF-hand calcium binding protein (SCGN), mRNA [NM_006998]
CR613972	-6677.44	-43.9146	0.000143035	0.0480969	-4.54129	gb|full-length cDNA clone CS0DI009YA14 of Placenta Cot 25-normalized of Homo sapiens (human). [CR613972]
BC016022	-6334.25	-97.5274	2.08e-05	0.0360765	-4.54122	gb|Homo sapiens, clone IMAGE:4720764, mRNA. [BC016022]
RCAN2	-6215.91	-42.8857	0.000151472	0.0480969	-4.5413	ref|Homo sapiens regulator of calcineurin 2 (RCAN2), mRNA [NM_005822]
FAM117A	-5816.55	-80.9151	3.26e-05	0.0360765	-4.54123	ref|Homo sapiens family with sequence similarity 117, member A (FAM117A), mRNA [NM_030802]
KIF26A	-5785.81	-50.3615	0.000102711	0.0445425	-4.54127	ref|Homo sapiens kinesin family member 26A (KIF26A), mRNA [NM_015656]
P2RY5	-5647.14	-66.6489	5.22e-05	0.0391681	-4.54124	ref|Homo sapiens purinergic receptor P2Y, G-protein coupled, 5 (P2RY5), mRNA [NM_005767]
PPP1R14A	-5592.22	-256.796	2e-06	0.031055	-4.5412	ref|Homo sapiens protein phosphatase 1, regulatory (inhibitor) subunit 14A (PPP1R14A), mRNA [NM_033256]
SPRY1	-5498.88	-58.0391	7.29e-05	0.0431667	-4.54125	ref|Homo sapiens sprouty homolog 1, antagonist of FGF signaling (Drosophila) (SPRY1), transcript variant 2, mRNA [NM_199327]
TNMD	-5240.94	-78.8164	3.48e-05	0.0360765	-4.54123	ref|Homo sapiens tenomodulin (TNMD), mRNA [NM_022144]
ZSCAN18	-5182.05	-73.2758	4.15e-05	0.0369449	-4.54123	gb|Homo sapiens truncated zinc finger protein 447 isoform (ZNF447) mRNA, complete cds. [AY279352]
LAT2	-4421.11	-43.8942	0.000143195	0.0480969	-4.54129	ref|Homo sapiens linker for activation of T cells family, member 2 (LAT2), transcript variant 1, mRNA [NM_032464]
ARRDC2	-4048.64	-52.5098	9.28e-05	0.0445425	-4.54127	ref|Homo sapiens arrestin domain containing 2 (ARRDC2), transcript variant 2, mRNA [NM_001025604]
LRG1	-3931.52	-98.2971	2.04e-05	0.0360765	-4.54122	ref|Homo sapiens leucine-rich alpha-2-glycoprotein 1 (LRG1), mRNA [NM_052972]
GBP4	-3815.17	-50.2313	0.000103356	0.0445425	-4.54127	ref|Homo sapiens guanylate binding protein 4 (GBP4), mRNA [NM_052941]
GBP2	-3699.51	-41.094	0.000167931	0.04874	-4.54131	ref|Homo sapiens guanylate binding protein 2, interferon-inducible (GBP2), mRNA [NM_004120]
PIK3R3	-3580.72	-43.5362	0.000146059	0.0480969	-4.5413	ref|Homo sapiens phosphoinositide-3-kinase, regulatory subunit 3 (gamma) (PIK3R3), transcript variant 1, mRNA [NM_003629]
MEST	-3414.04	-60.7569	6.52e-05	0.042176	-4.54125	ref|Homo sapiens mesoderm specific transcript homolog (mouse) (MEST), transcript variant 1, mRNA [NM_002402]
XAF1	-3175.81	-42.4432	0.000155317	0.048282	-4.5413	ref|Homo sapiens XIAP associated factor 1 (XAF1), transcript variant 1, mRNA [NM_017523]
GOLSYN	-3075.99	-150.655	7.25e-06	0.0360765	-4.54121	ref|Homo sapiens Golgi-localized protein (GOLSYN), transcript variant 9, mRNA [NM_017786]
LY6K	-2776.34	-70.496	4.55e-05	0.0369449	-4.54123	ref|Homo sapiens lymphocyte antigen 6 complex, locus K (LY6K), mRNA [NM_017527]
RGL3	-2726.83	-55.8768	7.99e-05	0.0437963	-4.54126	ens|Ral guanine nucleotide dissociation stimulator-like 3 (RalGDS-like 3) [Source:UniProtKB/Swiss-Prot;Acc:Q3MIN7] [ENST00000380456]
TBC1D10C	-2409.63	-42.0319	0.000159016	0.0486947	-4.5413	ref|Homo sapiens TBC1 domain family, member 10C (TBC1D10C), mRNA [NM_198517]
RCSD1	-2396.01	-70.6139	4.54e-05	0.0369449	-4.54123	ref|Homo sapiens RCSD domain containing 1 (RCSD1), mRNA [NM_052862]
ST6GALNAC3	-2316.18	-42.8728	0.000151582	0.0480969	-4.5413	ref|Homo sapiens ST6 (alpha-N-acetyl-neuraminyl-2,3-beta-galactosyl-1,3)-N-acetylgalactosaminide alpha-2,6-sialyltransferase 3 (ST6GALNAC3), mRNA [NM_152996]
TOX4	-2238.29	-53.3828	8.92e-05	0.0445425	-4.54126	ref|Homo sapiens TOX high mobility group box family member 4 (TOX4), mRNA [NM_014828]
OTUD5	-2153.12	-54.2112	8.6e-05	0.0444734	-4.54126	ref|Homo sapiens OTU domain containing 5 (OTUD5), transcript variant 1, mRNA [NM_017602]
NRG2	-1892.86	-100.415	1.94e-05	0.0360765	-4.54122	ref|Homo sapiens neuregulin 2 (NRG2), transcript variant 1, mRNA [NM_004883]
SH3BGRL2	-1771.2	-87.6281	2.69e-05	0.0360765	-4.54122	ref|Homo sapiens SH3 domain binding glutamic acid-rich protein like 2 (SH3BGRL2), mRNA [NM_031469]
HSD17B11	-1719.34	-170.486	5.38e-06	0.0360765	-4.5412	ref|Homo sapiens hydroxysteroid (17-beta) dehydrogenase 11 (HSD17B11), mRNA [NM_016245]
HRC	-1626.1	-109.35	1.57e-05	0.0360765	-4.54121	ref|Homo sapiens histidine rich calcium binding protein (HRC), mRNA [NM_002152]
FAM84B	-1610.98	-84.6809	2.92e-05	0.0360765	-4.54122	ref|Homo sapiens family with sequence similarity 84, member B (FAM84B), mRNA [NM_174911]
NPY1R	-1607.99	-48.8194	0.000110732	0.0445425	-4.54128	ref|Homo sapiens neuropeptide Y receptor Y1 (NPY1R), mRNA [NM_000909]
GLDN	-1514.65	-50.8531	0.000100327	0.0445425	-4.54127	gb|Homo sapiens cDNA FLJ13561 fis, clone PLACE1008045. [AK023623]
CCRL2	-1480.49	-66.1259	5.32e-05	0.0392302	-4.54124	ref|Homo sapiens chemokine (C-C motif) receptor-like 2 (CCRL2), transcript variant 1, mRNA [NM_003965]
TACC1	-1388.04	-42.7657	0.000152501	0.0480969	-4.5413	ref|Homo sapiens transforming, acidic coiled-coil containing protein 1 (TACC1), transcript variant 1, mRNA [NM_006283]
MBOAT1	-1370.6	-55.1702	8.24e-05	0.0437963	-4.54126	ref|Homo sapiens membrane bound O-acyltransferase domain containing 1 (MBOAT1), mRNA [NM_001080480]
CHRDL1	-1310.48	-49.2553	0.000108377	0.0445425	-4.54127	ref|Homo sapiens chordin-like 1 (CHRDL1), mRNA [NM_145234]
SFPQ	-1309.8	-47.8285	0.00011636	0.0459469	-4.54128	ref|Homo sapiens splicing factor proline/glutamine-rich (polypyrimidine tract binding protein associated) (SFPQ), mRNA [NM_005066]
ENST00000314121	-1254.41	-55.6464	8.07e-05	0.0437963	-4.54126	NA
BC071797	-1223.48	-40.9954	0.000168909	0.04874	-4.54131	gb|Homo sapiens cDNA clone IMAGE:4618441, **** WARNING: chimeric clone ****. [BC071797]
KIAA0485	-1182.75	-87.6403	2.69e-05	0.0360765	-4.54122	gb|Homo sapiens mRNA, chromosome 1 specific transcript KIAA0485. [AB007954]
FAM102B	-1097.43	-93.6403	2.29e-05	0.0360765	-4.54122	ref|Homo sapiens family with sequence similarity 102, member B (FAM102B), mRNA [NM_001010883]
ANKRD20A2	-1034.71	-60.6259	6.56e-05	0.042176	-4.54125	ref|Homo sapiens ankyrin repeat domain 20 family, member A2 (ANKRD20A2), mRNA [NM_001012421]
ARHGAP15	-1025.57	-51.9846	9.51e-05	0.0445425	-4.54127	ref|Homo sapiens Rho GTPase activating protein 15 (ARHGAP15), mRNA [NM_018460]
KLRG1	-945.176	-64.3719	5.67e-05	0.0411906	-4.54124	ref|Homo sapiens killer cell lectin-like receptor subfamily G, member 1 (KLRG1), mRNA [NM_005810]
ARHGEF16	-863.245	-78.3684	3.52e-05	0.0360765	-4.54123	ref|Homo sapiens Rho guanine exchange factor (GEF) 16 (ARHGEF16), mRNA [NM_014448]
DARC	-840.598	-45.8019	0.0001292	0.0473674	-4.54129	ref|Homo sapiens Duffy blood group, chemokine receptor (DARC), transcript variant 2, mRNA [NM_002036]
TCAP	-817.424	-82.2046	3.14e-05	0.0360765	-4.54122	ref|Homo sapiens titin-cap (telethonin) (TCAP), mRNA [NM_003673]
GIMAP2	-751.301	-42.375	0.000155922	0.048282	-4.5413	ref|Homo sapiens GTPase, IMAP family member 2 (GIMAP2), mRNA [NM_015660]
CXXC4	-737.569	-42.9959	0.000150535	0.0480969	-4.5413	ens|CXXC-type zinc finger protein 4 (Inhibition of the Dvl and axin complex protein) [Source:UniProtKB/Swiss-Prot;Acc:Q9H2H0] [ENST00000305749]
OTUD4	-712.722	-57.0427	7.6e-05	0.0437963	-4.54125	ref|Homo sapiens OTU domain containing 4 (OTUD4), transcript variant 2, mRNA [NM_017493]
CXorf36	-706.236	-43.5225	0.000146169	0.0480969	-4.5413	ref|Homo sapiens chromosome X open reading frame 36 (CXorf36), transcript variant 1, mRNA [NM_176819]
PPP2R1B	-609.588	-49.1952	0.000108698	0.0445425	-4.54127	ref|Homo sapiens protein phosphatase 2 (formerly 2A), regulatory subunit A, beta isoform (PPP2R1B), transcript variant 1, mRNA [NM_002716]
ZNF366	-565.646	-50.183	0.000103597	0.0445425	-4.54127	ref|Homo sapiens zinc finger protein 366 (ZNF366), mRNA [NM_152625]
CHL1	-553.139	-40.8786	0.000170077	0.0487645	-4.54131	ref|Homo sapiens cell adhesion molecule with homology to L1CAM (close homolog of L1) (CHL1), mRNA [NM_006614]
FCN1	-543.498	-45.6156	0.00013048	0.0473674	-4.54129	ref|Homo sapiens ficolin (collagen/fibrinogen domain containing) 1 (FCN1), mRNA [NM_002003]
ENST00000376347	-473.551	-43.3758	0.000147367	0.0480969	-4.5413	ens|Kinesin-like protein KIF27 [Source:UniProtKB/Swiss-Prot;Acc:Q86VH2] [ENST00000376347]
RGS6	-451.415	-40.6241	0.000172664	0.0491929	-4.54131	ref|Homo sapiens regulator of G-protein signaling 6 (RGS6), mRNA [NM_004296]
BEX5	-434.958	-42.7727	0.00015244	0.0480969	-4.5413	ref|Homo sapiens brain expressed, X-linked 5 (BEX5), mRNA [NM_001012978]
A_23_P170551	-391.327	-40.2807	0.000176244	0.0494969	-4.54131	Unknown
AW136683	-384.34	-46.3013	0.000125857	0.0472121	-4.54128	gb|AW136683 UI-H-BI1-adh-f-02-0-UI.s1 NCI_CGAP_Sub3 Homo sapiens cDNA clone IMAGE:2716923 3', mRNA sequence [AW136683]
LOC100130776	428.837	45.9457	0.000128225	0.0473674	-4.54129	gb|full-length cDNA clone CS0DC010YD15 of Neuroblastoma Cot 25-normalized of Homo sapiens (human). [CR590071]
TBX3	439.76	41.3291	0.000165631	0.04874	-4.54131	ref|Homo sapiens T-box 3 (TBX3), transcript variant 2, mRNA [NM_016569]
FAM126A	455.196	46.4312	0.000125008	0.0472121	-4.54128	ref|Homo sapiens family with sequence similarity 126, member A (FAM126A), mRNA [NM_032581]
GCNT3	592.053	53.4839	8.88e-05	0.0445425	-4.54126	ref|Homo sapiens glucosaminyl (N-acetyl) transferase 3, mucin type (GCNT3), mRNA [NM_004751]
CDYL	592.873	43.0229	0.000150307	0.0480969	-4.5413	ref|Homo sapiens chromodomain protein, Y-like (CDYL), transcript variant 3, mRNA [NM_170752]
GPC6	623.822	67.8858	4.99e-05	0.0387197	-4.54124	ref|Homo sapiens glypican 6 (GPC6), mRNA [NM_005708]
EIF5B	634.08	72.2965	4.28e-05	0.0369449	-4.54123	ref|Homo sapiens eukaryotic translation initiation factor 5B (EIF5B), mRNA [NM_015904]
CENPO	636.058	75.936	3.8e-05	0.0360765	-4.54123	ref|Homo sapiens centromere protein O (CENPO), mRNA [NM_024322]
DIRAS3	646.866	59.562	6.85e-05	0.0427982	-4.54125	ref|Homo sapiens DIRAS family, GTP-binding RAS-like 3 (DIRAS3), mRNA [NM_004675]
ARMC9	669.375	51.8352	9.58e-05	0.0445425	-4.54127	gb|Homo sapiens mRNA for KIAA1868 protein, partial cds. [AB058771]
CLCN3	713.915	40.0666	0.000178529	0.0496079	-4.54131	ref|Homo sapiens chloride channel 3 (CLCN3), transcript variant b, mRNA [NM_001829]
RNF8	715.437	40.4022	0.000174965	0.0494969	-4.54131	ref|Homo sapiens ring finger protein 8 (RNF8), transcript variant 1, mRNA [NM_003958]
DHX32	724.401	49.9155	0.000104944	0.0445425	-4.54127	ref|Homo sapiens DEAH (Asp-Glu-Ala-His) box polypeptide 32 (DHX32), mRNA [NM_018180]
SMCR7L	785.829	45.3567	0.000132288	0.0476394	-4.54129	ref|Homo sapiens Smith-Magenis syndrome chromosome region, candidate 7-like (SMCR7L), mRNA [NM_019008]
GOT2	819.983	55.2261	8.22e-05	0.0437963	-4.54126	ref|Homo sapiens glutamic-oxaloacetic transaminase 2, mitochondrial (aspartate aminotransferase 2) (GOT2), nuclear gene encoding mitochondrial protein, mRNA [NM_002080]
LETM1	904.355	40.2066	0.00017703	0.0494969	-4.54131	ref|Homo sapiens leucine zipper-EF-hand containing transmembrane protein 1 (LETM1), nuclear gene encoding mitochondrial protein, mRNA [NM_012318]
FOXM1	985.334	88.219	2.65e-05	0.0360765	-4.54122	ref|Homo sapiens forkhead box M1 (FOXM1), transcript variant 1, mRNA [NM_202002]
C17orf71	1110.62	48.8025	0.000110824	0.0445425	-4.54128	gb|Homo sapiens chromosome 17 open reading frame 71, mRNA (cDNA clone IMAGE:5178217), partial cds. [BC031604]
DIRAS1	1124.15	92.8793	2.34e-05	0.0360765	-4.54122	ref|Homo sapiens DIRAS family, GTP-binding RAS-like 1 (DIRAS1), mRNA [NM_145173]
PSG8	1328.85	58.2617	7.22e-05	0.0431667	-4.54125	ref|Homo sapiens pregnancy specific beta-1-glycoprotein 8 (PSG8), transcript variant 1, mRNA [NM_182707]
MTDH	1393.96	39.8192	0.000181221	0.0499635	-4.54132	ref|Homo sapiens metadherin (MTDH), mRNA [NM_178812]
LMO7	1441.55	111.18	1.51e-05	0.0360765	-4.54121	ref|Homo sapiens LIM domain 7 (LMO7), mRNA [NM_005358]
ELOVL6	1453.16	61.6781	6.29e-05	0.042176	-4.54125	ens|Elongation of very long chain fatty acids protein 6 (hELO2)(Fatty acyl-CoA elongase)(Long-chain fatty-acyl elongase) [Source:UniProtKB/Swiss-Prot;Acc:Q9H5J4] [ENST00000394607]
SAP130	1459.31	80.6445	3.29e-05	0.0360765	-4.54123	ref|Homo sapiens Sin3A-associated protein, 130kDa (SAP130), mRNA [NM_024545]
FGGY	1500.8	50.6397	0.000101352	0.0445425	-4.54127	ref|Homo sapiens FGGY carbohydrate kinase domain containing (FGGY), transcript variant 2, mRNA [NM_018291]
SMARCAD1	1642.26	79.3674	3.42e-05	0.0360765	-4.54123	ref|Homo sapiens SWI/SNF-related, matrix-associated actin-dependent regulator of chromatin, subfamily a, containing DEAD/H box 1 (SMARCAD1), transcript variant 3, mRNA [NM_020159]
SUSD3	1715.62	74.0969	4.04e-05	0.0369449	-4.54123	ref|Homo sapiens sushi domain containing 3 (SUSD3), mRNA [NM_145006]
KIAA0372	1846.52	77.9102	3.58e-05	0.0360765	-4.54123	NA
ALDH1B1	2013.13	48.4176	0.000112967	0.0450018	-4.54128	ref|Homo sapiens aldehyde dehydrogenase 1 family, member B1 (ALDH1B1), nuclear gene encoding mitochondrial protein, mRNA [NM_000692]
KIAA0372	2052.05	58.9223	7.03e-05	0.0431667	-4.54125	NA
STMN2	2145.29	61.2574	6.4e-05	0.042176	-4.54125	ref|Homo sapiens stathmin-like 2 (STMN2), mRNA [NM_007029]
KIAA0372	2167.87	66.623	5.22e-05	0.0391681	-4.54124	NA
LIMK1	2381.77	44.8798	0.000135711	0.0480969	-4.54129	ref|Homo sapiens LIM domain kinase 1 (LIMK1), mRNA [NM_002314]
CHD1L	2478.21	71.8328	4.35e-05	0.0369449	-4.54123	ref|Homo sapiens chromodomain helicase DNA binding protein 1-like (CHD1L), mRNA [NM_004284]
A_24_P383940	2811.9	47.1953	0.00012017	0.0462348	-4.54128	Unknown
ALPK2	2837.71	135.876	9.31e-06	0.0360765	-4.54121	ref|Homo sapiens alpha-kinase 2 (ALPK2), mRNA [NM_052947]
THC2657938	2985.09	127.797	1.08e-05	0.0360765	-4.54121	thc|Q77LW4_9NUCL (Q77LW4) Fgf, partial (5%) [THC2657938]
DFNA5	3016.49	80.6974	3.28e-05	0.0360765	-4.54123	ref|Homo sapiens deafness, autosomal dominant 5 (DFNA5), transcript variant 1, mRNA [NM_004403]
CFB	3086.47	81.9979	3.16e-05	0.0360765	-4.54123	ref|Homo sapiens complement factor B (CFB), mRNA [NM_001710]
FZD2	3960.95	106.836	1.67e-05	0.0360765	-4.54121	ref|Homo sapiens frizzled homolog 2 (Drosophila) (FZD2), mRNA [NM_001466]
NEK6	4268.13	55.3086	8.19e-05	0.0437963	-4.54126	ref|Homo sapiens NIMA (never in mitosis gene a)-related kinase 6 (NEK6), mRNA [NM_014397]
RAB32	4997.95	84.7835	2.91e-05	0.0360765	-4.54122	ref|Homo sapiens RAB32, member RAS oncogene family (RAB32), mRNA [NM_006834]
KIAA1797	5033.73	129.516	1.05e-05	0.0360765	-4.54121	ref|Homo sapiens KIAA1797 (KIAA1797), mRNA [NM_017794]
SDC1	5055	58.2833	7.21e-05	0.0431667	-4.54125	ref|Homo sapiens syndecan 1 (SDC1), transcript variant 1, mRNA [NM_001006946]
STAT1	5388.45	81.4298	3.21e-05	0.0360765	-4.54123	ref|Homo sapiens signal transducer and activator of transcription 1, 91kDa (STAT1), transcript variant beta, mRNA [NM_139266]
SCG5	5462.68	39.746	0.000182029	0.0499635	-4.54132	ref|Homo sapiens secretogranin V (7B2 protein) (SCG5), mRNA [NM_003020]
XR_018113	8661.27	63.9118	5.77e-05	0.0412462	-4.54124	NA
ARMCX2	9799.41	41.4283	0.000164674	0.04874	-4.54131	ref|Homo sapiens armadillo repeat containing, X-linked 2 (ARMCX2), mRNA [NM_014782]
ATP9A	11795.4	44.3061	0.000139998	0.0480969	-4.54129	ref|Homo sapiens ATPase, class II, type 9A (ATP9A), mRNA [NM_006045]
RPS3	14101.3	42.9716	0.00015074	0.0480969	-4.5413	ref|Homo sapiens ribosomal protein S3 (RPS3), mRNA [NM_001005]
LOC728992	14830.2	75.5879	3.85e-05	0.0360765	-4.54123	NA
IARS	16291.6	53.0478	9.06e-05	0.0445425	-4.54126	ref|Homo sapiens isoleucyl-tRNA synthetase (IARS), transcript variant long, mRNA [NM_013417]
ARMC9	16591.4	119.322	1.27e-05	0.0360765	-4.54121	gb|Homo sapiens mRNA for KIAA1868 protein, partial cds. [AB058771]
THC2563307	17637.9	47.482	0.000118424	0.0462348	-4.54128	Unknown
FADS1	22462.5	52.5993	9.25e-05	0.0445425	-4.54127	ref|Homo sapiens fatty acid desaturase 1 (FADS1), mRNA [NM_013402]
CD248	33623.8	49.0926	0.000109248	0.0445425	-4.54128	ref|Homo sapiens CD248 molecule, endosialin (CD248), mRNA [NM_020404]
TPM4	36605.4	51.4426	9.76e-05	0.0445425	-4.54127	ref|Homo sapiens tropomyosin 4 (TPM4), mRNA [NM_003290]
CDH11	51756.9	69.4498	4.72e-05	0.0372871	-4.54124	ref|Homo sapiens cadherin 11, type 2, OB-cadherin (osteoblast) (CDH11), mRNA [NM_001797]
RPLP0	93525.1	41.2877	0.000166033	0.04874	-4.54131	ref|Homo sapiens ribosomal protein, large, P0 (RPLP0), transcript variant 2, mRNA [NM_053275]
FAP	98102.4	86.8906	2.75e-05	0.0360765	-4.54122	ref|Homo sapiens fibroblast activation protein, alpha (FAP), mRNA [NM_004460]
PTX3	119324	224.602	2.76e-06	0.031055	-4.5412	ref|Homo sapiens pentraxin-related gene, rapidly induced by IL-1 beta (PTX3), mRNA [NM_002852]
FN1	134710	41.0988	0.000167883	0.04874	-4.54131	ref|Homo sapiens fibronectin 1 (FN1), transcript variant 1, mRNA [NM_212482]
COL1A2	182148	45.7178	0.000129776	0.0473674	-4.54129	ref|Homo sapiens collagen, type I, alpha 2 (COL1A2), mRNA [NM_000089]

## Sheet: LIMMA_ADH3
ID	FC	t	P.Value	adj.P.Val	B	Description
HBB	-521284	-63.4073	5.92e-05	0.0322547	-4.55622	ref|Homo sapiens hemoglobin, beta (HBB), mRNA [NM_000518]
HBA1	-432979	-97.2797	2.1e-05	0.0257124	-4.5562	ref|Homo sapiens hemoglobin, alpha 1 (HBA1), mRNA [NM_000558]
GPIHBP1	-142672	-297.581	1.41e-06	0.015843	-4.55619	ref|Homo sapiens glycosylphosphatidylinositol anchored high density lipoprotein binding protein 1 (GPIHBP1), mRNA [NM_178172]
VWF	-140563	-54.7225	8.45e-05	0.0356474	-4.55623	ref|Homo sapiens von Willebrand factor (VWF), mRNA [NM_000552]
ATF3	-127352	-54.5236	8.52e-05	0.0356474	-4.55623	ref|Homo sapiens activating transcription factor 3 (ATF3), transcript variant 4, mRNA [NM_001040619]
CCL2	-123365	-43.4914	0.000147115	0.0421808	-4.55626	ref|Homo sapiens chemokine (C-C motif) ligand 2 (CCL2), mRNA [NM_002982]
TM4SF1	-119441	-147.967	7.63e-06	0.0257124	-4.55619	ref|Homo sapiens transmembrane 4 L six family member 1 (TM4SF1), mRNA [NM_014220]
MYOC	-108011	-120.445	1.25e-05	0.0257124	-4.5562	ref|Homo sapiens myocilin, trabecular meshwork inducible glucocorticoid response (MYOC), mRNA [NM_000261]
TIMP3	-79945.1	-51.233	9.9e-05	0.0375526	-4.55624	ref|Homo sapiens TIMP metallopeptidase inhibitor 3 (TIMP3), mRNA [NM_000362]
HLA-DRB1	-79811.8	-40.0108	0.000179954	0.045255	-4.55627	ref|Homo sapiens major histocompatibility complex, class II, DR beta 1 (HLA-DRB1), mRNA [NM_002124]
B2M	-75008.2	-87.5052	2.72e-05	0.0267992	-4.55621	ref|Homo sapiens beta-2-microglobulin (B2M), mRNA [NM_004048]
B2M	-70328.5	-48.9483	0.000110569	0.0381769	-4.55624	ref|Homo sapiens beta-2-microglobulin (B2M), mRNA [NM_004048]
RNASE1	-67011	-64.6563	5.64e-05	0.0322547	-4.55622	ref|Homo sapiens ribonuclease, RNase A family, 1 (pancreatic) (RNASE1), transcript variant 3, mRNA [NM_198232]
RGS16	-55346.4	-34.1056	0.000264627	0.0492728	-4.5563	ref|Homo sapiens regulator of G-protein signaling 16 (RGS16), mRNA [NM_002928]
SELENBP1	-49196.1	-49.8873	0.000105607	0.0377294	-4.55624	ref|Homo sapiens selenium binding protein 1 (SELENBP1), mRNA [NM_003944]
CFH	-48765.8	-124.947	1.15e-05	0.0257124	-4.5562	ref|Homo sapiens complement factor H (CFH), transcript variant 1, mRNA [NM_000186]
ARHGDIB	-45081	-58.9675	7.05e-05	0.0346741	-4.55623	ref|Homo sapiens Rho GDP dissociation inhibitor (GDI) beta (ARHGDIB), mRNA [NM_001175]
CD34	-42472.7	-130	1.04e-05	0.0257124	-4.5562	ref|Homo sapiens CD34 molecule (CD34), transcript variant 2, mRNA [NM_001773]
RASIP1	-37323	-37.925	0.000204795	0.0481499	-4.55628	ref|Homo sapiens Ras interacting protein 1 (RASIP1), mRNA [NM_017805]
CLEC14A	-34338.6	-132.382	9.98e-06	0.0257124	-4.5562	ref|Homo sapiens C-type lectin domain family 14, member A (CLEC14A), mRNA [NM_175060]
PODXL	-29608.6	-94.3414	2.26e-05	0.0259217	-4.5562	ref|Homo sapiens podocalyxin-like (PODXL), transcript variant 1, mRNA [NM_001018111]
GFOD1	-29252.8	-34.1034	0.000264666	0.0492728	-4.5563	ref|Homo sapiens glucose-fructose oxidoreductase domain containing 1 (GFOD1), mRNA [NM_018988]
SPNS2	-28702.5	-50.0478	0.00010479	0.0377294	-4.55624	ref|Homo sapiens spinster homolog 2 (Drosophila) (SPNS2), mRNA [NM_001124758]
PRAGMIN	-27079.8	-37.7187	0.000207511	0.0481499	-4.55628	ref|Homo sapiens homolog of rat pragma of Rnd2 (PRAGMIN), mRNA [NM_001080826]
TNFRSF14	-26433.4	-46.0569	0.000128092	0.0397661	-4.55625	ref|Homo sapiens tumor necrosis factor receptor superfamily, member 14 (herpesvirus entry mediator) (TNFRSF14), mRNA [NM_003820]
EFHD2	-26269.4	-42.2562	0.000157719	0.0430287	-4.55626	ref|Homo sapiens EF-hand domain family, member D2 (EFHD2), mRNA [NM_024329]
KLHL21	-25967.8	-52.9025	9.16e-05	0.0371657	-4.55624	ref|Homo sapiens kelch-like 21 (Drosophila) (KLHL21), mRNA [NM_014851]
ARID5A	-25029.7	-71.8533	4.37e-05	0.0322547	-4.55621	ref|Homo sapiens AT rich interactive domain 5A (MRF1-like) (ARID5A), mRNA [NM_212481]
ARHGAP4	-21611.2	-41.1726	0.000167933	0.0450246	-4.55627	ref|Homo sapiens Rho GTPase activating protein 4 (ARHGAP4), mRNA [NM_001666]
GIMAP7	-20193.9	-36.8731	0.000219189	0.0487023	-4.55629	ref|Homo sapiens GTPase, IMAP family member 7 (GIMAP7), mRNA [NM_153236]
TIMP4	-18192.9	-62.6103	6.1e-05	0.0322772	-4.55622	ref|Homo sapiens TIMP metallopeptidase inhibitor 4 (TIMP4), mRNA [NM_003256]
GIMAP1	-15858.5	-552.361	3.15e-07	0.0125377	-4.55619	ref|Homo sapiens GTPase, IMAP family member 1 (GIMAP1), mRNA [NM_130759]
BTNL9	-14976.1	-97.7696	2.08e-05	0.0257124	-4.5562	ref|Homo sapiens butyrophilin-like 9 (BTNL9), mRNA [NM_152547]
SLC29A1	-13853.3	-34.6975	0.000253858	0.0488085	-4.5563	ref|Homo sapiens solute carrier family 29 (nucleoside transporters), member 1 (SLC29A1), nuclear gene encoding mitochondrial protein, transcript variant 1, mRNA [NM_001078177]
GGTA1	-13757.6	-56.2667	7.9e-05	0.0354404	-4.55623	ref|Homo sapiens glycoprotein, alpha-galactosyltransferase 1 (GGTA1), non-coding RNA [NR_003191]
EZR	-12768.9	-37.7385	0.000207247	0.0481499	-4.55628	ref|Homo sapiens ezrin (EZR), transcript variant 1, mRNA [NM_003379]
NR2F2	-12644.9	-33.204	0.000282307	0.0497767	-4.55631	ref|Homo sapiens nuclear receptor subfamily 2, group F, member 2 (NR2F2), mRNA [NM_021005]
FAM107A	-11871.8	-35.5529	0.000239361	0.0488085	-4.5563	ref|Homo sapiens family with sequence similarity 107, member A (FAM107A), transcript variant 1, mRNA [NM_007177]
C1orf38	-11569.7	-42.3748	0.000156655	0.0429988	-4.55626	ref|Homo sapiens chromosome 1 open reading frame 38 (C1orf38), transcript variant 2, mRNA [NM_001039477]
PIK3C2B	-11538.1	-139.797	8.75e-06	0.0257124	-4.5562	ref|Homo sapiens phosphoinositide-3-kinase, class 2, beta polypeptide (PIK3C2B), mRNA [NM_002646]
NTRK2	-10689.6	-64.1212	5.76e-05	0.0322547	-4.55622	ref|Homo sapiens neurotrophic tyrosine kinase, receptor, type 2 (NTRK2), transcript variant b, mRNA [NM_001007097]
NFKB1	-10594.6	-60.094	6.73e-05	0.0336857	-4.55623	ref|Homo sapiens nuclear factor of kappa light polypeptide gene enhancer in B-cells 1 (NFKB1), mRNA [NM_003998]
FYN	-10552.4	-44.4622	0.000139475	0.0416323	-4.55626	ref|Homo sapiens FYN oncogene related to SRC, FGR, YES (FYN), transcript variant 1, mRNA [NM_002037]
IL1R2	-9756.34	-40.961	0.000170036	0.0450246	-4.55627	ref|Homo sapiens interleukin 1 receptor, type II (IL1R2), transcript variant 1, mRNA [NM_004633]
HBEGF	-9218.74	-36.8425	0.000219628	0.0487023	-4.55629	ref|Homo sapiens heparin-binding EGF-like growth factor (HBEGF), mRNA [NM_001945]
F13A1	-9089.56	-42.8305	0.000152659	0.0429496	-4.55626	ref|Homo sapiens coagulation factor XIII, A1 polypeptide (F13A1), mRNA [NM_000129]
JAM2	-9084.9	-35.4458	0.000241111	0.0488085	-4.5563	ens|Junctional adhesion molecule B Precursor (JAM-B)(Junctional adhesion molecule 2)(Vascular endothelial junction-associated molecule)(VE-JAM)(CD322 antigen) [Source:UniProtKB/Swiss-Prot;Acc:P57087] [ENST00000400535]
IL10RA	-8253.07	-66.9812	5.18e-05	0.0322547	-4.55622	ref|Homo sapiens interleukin 10 receptor, alpha (IL10RA), mRNA [NM_001558]
ECSM2	-8223.88	-110.036	1.56e-05	0.0257124	-4.5562	ref|Homo sapiens endothelial cell-specific molecule 2 (ECSM2), mRNA [NM_001077693]
SCN4A	-8217.73	-75.8868	3.83e-05	0.0322547	-4.55621	ref|Homo sapiens sodium channel, voltage-gated, type IV, alpha subunit (SCN4A), mRNA [NM_000334]
LITAF	-8109.78	-104.859	1.75e-05	0.0257124	-4.5562	ref|Homo sapiens lipopolysaccharide-induced TNF factor (LITAF), transcript variant 1, mRNA [NM_004862]
EMCN	-8038.16	-67.5163	5.08e-05	0.0322547	-4.55622	ref|Homo sapiens endomucin (EMCN), mRNA [NM_016242]
FAM107A	-8026.91	-73.395	4.15e-05	0.0322547	-4.55621	ref|Homo sapiens family with sequence similarity 107, member A (FAM107A), transcript variant 1, mRNA [NM_007177]
LOC100133315	-7978.97	-165.702	5.8e-06	0.0257124	-4.55619	gb|Homo sapiens cDNA FLJ16241 fis, clone HCASM2008536, weakly similar to DNA-REPAIR PROTEIN XRCC1. [AK131288]
OAZ2	-7914.31	-36.1035	0.000230641	0.0487477	-4.55629	ref|Homo sapiens ornithine decarboxylase antizyme 2 (OAZ2), mRNA [NM_002537]
GPR116	-7692.71	-51.1808	9.93e-05	0.0375526	-4.55624	ref|Homo sapiens G protein-coupled receptor 116 (GPR116), transcript variant 1, mRNA [NM_015234]
RNASE1	-7561.99	-67.9871	5e-05	0.0322547	-4.55622	ref|Homo sapiens ribonuclease, RNase A family, 1 (pancreatic) (RNASE1), transcript variant 3, mRNA [NM_198232]
SCGN	-7314	-56.8796	7.69e-05	0.0354404	-4.55623	ref|Homo sapiens secretagogin, EF-hand calcium binding protein (SCGN), mRNA [NM_006998]
HLA-DMA	-7032.26	-99.8992	1.97e-05	0.0257124	-4.5562	ref|Homo sapiens major histocompatibility complex, class II, DM alpha (HLA-DMA), mRNA [NM_006120]
FMO2	-6795.9	-33.1017	0.000284417	0.0497767	-4.55631	ref|Homo sapiens flavin containing monooxygenase 2 (non-functional) (FMO2), mRNA [NM_001460]
CR613972	-6787.95	-35.1045	0.00024681	0.0488085	-4.5563	gb|full-length cDNA clone CS0DI009YA14 of Placenta Cot 25-normalized of Homo sapiens (human). [CR613972]
BC016022	-6349.11	-36.6048	0.000223089	0.0487477	-4.55629	gb|Homo sapiens, clone IMAGE:4720764, mRNA. [BC016022]
DAAM2	-6026.97	-46.685	0.000123968	0.0393334	-4.55625	ref|Homo sapiens dishevelled associated activator of morphogenesis 2 (DAAM2), mRNA [NM_015345]
P2RY5	-5758.6	-66.8675	5.2e-05	0.0322547	-4.55622	ref|Homo sapiens purinergic receptor P2Y, G-protein coupled, 5 (P2RY5), mRNA [NM_005767]
KIF26A	-5731.08	-36.1648	0.000229698	0.0487477	-4.55629	ref|Homo sapiens kinesin family member 26A (KIF26A), mRNA [NM_015656]
SPRY1	-5711.88	-141.602	8.48e-06	0.0257124	-4.5562	ref|Homo sapiens sprouty homolog 1, antagonist of FGF signaling (Drosophila) (SPRY1), transcript variant 2, mRNA [NM_199327]
PPP1R14A	-5542.24	-120.123	1.26e-05	0.0257124	-4.5562	ref|Homo sapiens protein phosphatase 1, regulatory (inhibitor) subunit 14A (PPP1R14A), mRNA [NM_033256]
LAT2	-5440.86	-54.0191	8.71e-05	0.0359846	-4.55623	ref|Homo sapiens linker for activation of T cells family, member 2 (LAT2), transcript variant 1, mRNA [NM_032464]
TNMD	-5245.79	-78.1167	3.57e-05	0.0315336	-4.55621	ref|Homo sapiens tenomodulin (TNMD), mRNA [NM_022144]
STOM	-4954.08	-55.7164	8.09e-05	0.0354948	-4.55623	ref|Homo sapiens stomatin (STOM), transcript variant 2, mRNA [NM_198194]
GBP2	-4623.81	-51.2503	9.89e-05	0.0375526	-4.55624	ref|Homo sapiens guanylate binding protein 2, interferon-inducible (GBP2), mRNA [NM_004120]
ARRDC2	-4487.32	-60.1966	6.71e-05	0.0336857	-4.55623	ref|Homo sapiens arrestin domain containing 2 (ARRDC2), transcript variant 2, mRNA [NM_001025604]
CD14	-4300.54	-44.8433	0.000136628	0.0412774	-4.55626	ref|Homo sapiens CD14 molecule (CD14), transcript variant 1, mRNA [NM_000591]
BM726940	-4136.83	-56.4091	7.85e-05	0.0354404	-4.55623	NA
LRG1	-3944.65	-102.811	1.84e-05	0.0257124	-4.5562	ref|Homo sapiens leucine-rich alpha-2-glycoprotein 1 (LRG1), mRNA [NM_052972]
CAMKK2	-3940.89	-32.9948	0.000286648	0.0497767	-4.55631	ref|Homo sapiens calcium/calmodulin-dependent protein kinase kinase 2, beta (CAMKK2), transcript variant 1, mRNA [NM_006549]
GBP4	-3924.89	-63.4997	5.89e-05	0.0322547	-4.55622	ref|Homo sapiens guanylate binding protein 4 (GBP4), mRNA [NM_052941]
AK057071	-3764.02	-53.4755	8.93e-05	0.0365398	-4.55624	gb|Homo sapiens cDNA FLJ32509 fis, clone SMINT1000054. [AK057071]
PIK3R3	-3734.75	-50.041	0.000104825	0.0377294	-4.55624	ref|Homo sapiens phosphoinositide-3-kinase, regulatory subunit 3 (gamma) (PIK3R3), transcript variant 1, mRNA [NM_003629]
P2RY14	-3481.05	-39.6897	0.00018349	0.0456343	-4.55627	ref|Homo sapiens purinergic receptor P2Y, G-protein coupled, 14 (P2RY14), transcript variant 2, mRNA [NM_014879]
AK095453	-3445.66	-40.5181	0.00017456	0.045255	-4.55627	gb|Homo sapiens cDNA FLJ38134 fis, clone D9OST2000440. [AK095453]
SLC9A3R1	-3391.83	-43.6304	0.000145985	0.0421252	-4.55626	gb|Homo sapiens ezrin-radixin-moesin binding phosphoprotein-50 mRNA, complete cds. [AF015926]
LY6K	-3141.45	-110.279	1.55e-05	0.0257124	-4.5562	ref|Homo sapiens lymphocyte antigen 6 complex, locus K (LY6K), mRNA [NM_017527]
SLC2A8	-3012.28	-40.2431	0.000177455	0.045255	-4.55627	ref|Homo sapiens solute carrier family 2 (facilitated glucose transporter), member 8 (SLC2A8), mRNA [NM_014580]
SEPHS2	-2861.59	-34.8596	0.000251017	0.0488085	-4.5563	ref|Homo sapiens selenophosphate synthetase 2 (SEPHS2), mRNA [NM_012248]
SCARF1	-2853.15	-151.684	7.18e-06	0.0257124	-4.55619	ref|Homo sapiens scavenger receptor class F, member 1 (SCARF1), transcript variant 4, mRNA [NM_145351]
RGL3	-2774.59	-56.6147	7.78e-05	0.0354404	-4.55623	ens|Ral guanine nucleotide dissociation stimulator-like 3 (RalGDS-like 3) [Source:UniProtKB/Swiss-Prot;Acc:Q3MIN7] [ENST00000380456]
EPAS1	-2707.77	-33.1522	0.000283373	0.0497767	-4.55631	ref|Homo sapiens endothelial PAS domain protein 1 (EPAS1), mRNA [NM_001430]
ENST00000293201	-2609.62	-36.1022	0.000230662	0.0487477	-4.55629	ens|Putative myosin-XVB (Unconventional myosin-15B)(Myosin XVBP) [Source:UniProtKB/Swiss-Prot;Acc:Q96JP2] [ENST00000293201]
ALDH1A1	-2579.78	-117.528	1.33e-05	0.0257124	-4.5562	ref|Homo sapiens aldehyde dehydrogenase 1 family, member A1 (ALDH1A1), mRNA [NM_000689]
RCSD1	-2509.2	-121.737	1.22e-05	0.0257124	-4.5562	ref|Homo sapiens RCSD domain containing 1 (RCSD1), mRNA [NM_052862]
TBC1D10C	-2500.43	-63.1654	5.97e-05	0.0322547	-4.55622	ref|Homo sapiens TBC1 domain family, member 10C (TBC1D10C), mRNA [NM_198517]
ST6GALNAC3	-2282.64	-47.9542	0.000116189	0.0381769	-4.55625	ref|Homo sapiens ST6 (alpha-N-acetyl-neuraminyl-2,3-beta-galactosyl-1,3)-N-acetylgalactosaminide alpha-2,6-sialyltransferase 3 (ST6GALNAC3), mRNA [NM_152996]
POMC	-2043.94	-48.5992	0.000112498	0.0381769	-4.55625	ref|Homo sapiens proopiomelanocortin (POMC), transcript variant 1, mRNA [NM_001035256]
PLCG2	-1957.9	-93.9672	2.29e-05	0.0259217	-4.5562	ref|Homo sapiens phospholipase C, gamma 2 (phosphatidylinositol-specific) (PLCG2), mRNA [NM_002661]
NCOA1	-1929.1	-36.3676	0.000226619	0.0487477	-4.55629	ref|Homo sapiens nuclear receptor coactivator 1 (NCOA1), transcript variant 3, mRNA [NM_147233]
NRG2	-1908.55	-87.1751	2.74e-05	0.0267992	-4.55621	ref|Homo sapiens neuregulin 2 (NRG2), transcript variant 1, mRNA [NM_004883]
ADAMTSL3	-1788.01	-33.7913	0.000270607	0.0495178	-4.55631	ref|Homo sapiens ADAMTS-like 3 (ADAMTSL3), mRNA [NM_207517]
GLDN	-1787.97	-46.3986	0.000125825	0.0393334	-4.55625	gb|Homo sapiens cDNA FLJ13561 fis, clone PLACE1008045. [AK023623]
SH3BGRL2	-1759.09	-88.5332	2.64e-05	0.0267992	-4.55621	ref|Homo sapiens SH3 domain binding glutamic acid-rich protein like 2 (SH3BGRL2), mRNA [NM_031469]
TACC1	-1627.06	-34.2963	0.000261087	0.0492728	-4.5563	ref|Homo sapiens transforming, acidic coiled-coil containing protein 1 (TACC1), transcript variant 1, mRNA [NM_006283]
HRC	-1603	-58.2465	7.26e-05	0.0347806	-4.55623	ref|Homo sapiens histidine rich calcium binding protein (HRC), mRNA [NM_002152]
NPY1R	-1586.96	-35.8552	0.000234518	0.0488085	-4.55629	ref|Homo sapiens neuropeptide Y receptor Y1 (NPY1R), mRNA [NM_000909]
SAFB2	-1557.63	-49.988	0.000105094	0.0377294	-4.55624	ref|Homo sapiens scaffold attachment factor B2 (SAFB2), mRNA [NM_014649]
CCRL2	-1535.45	-106.942	1.67e-05	0.0257124	-4.5562	ref|Homo sapiens chemokine (C-C motif) receptor-like 2 (CCRL2), transcript variant 1, mRNA [NM_003965]
LOC100130339	-1501.64	-39.4621	0.000186057	0.0458744	-4.55628	NA
MBOAT1	-1418.88	-57.5222	7.49e-05	0.0354404	-4.55623	ref|Homo sapiens membrane bound O-acyltransferase domain containing 1 (MBOAT1), mRNA [NM_001080480]
THC2640786	-1284.62	-48.384	0.000113711	0.0381769	-4.55625	thc|ALU7_HUMAN (P39194) Alu subfamily SQ sequence contamination warning entry, partial (28%) [THC2640786]
HLA-DQA1	-1243.33	-38.7583	0.000194322	0.0472832	-4.55628	ref|Homo sapiens major histocompatibility complex, class II, DQ alpha 1 (HLA-DQA1), mRNA [NM_002122]
ENST00000314121	-1226.37	-42.6018	0.000154646	0.0429988	-4.55626	NA
FAM102B	-1140.39	-66.4994	5.27e-05	0.0322547	-4.55622	ref|Homo sapiens family with sequence similarity 102, member B (FAM102B), mRNA [NM_001010883]
ARHGAP15	-1048.55	-64.4454	5.69e-05	0.0322547	-4.55622	ref|Homo sapiens Rho GTPase activating protein 15 (ARHGAP15), mRNA [NM_018460]
STOX2	-1005.99	-87.5889	2.71e-05	0.0267992	-4.55621	ref|Homo sapiens storkhead box 2 (STOX2), mRNA [NM_020225]
AF038199	-964.182	-35.7228	0.000236622	0.0488085	-4.55629	gb|Homo sapiens clone 23728 mRNA sequence. [AF038199]
KLRG1	-932.141	-47.1769	0.000120868	0.0393334	-4.55625	ref|Homo sapiens killer cell lectin-like receptor subfamily G, member 1 (KLRG1), mRNA [NM_005810]
ARHGEF16	-884.471	-57.1358	7.61e-05	0.0354404	-4.55623	ref|Homo sapiens Rho guanine exchange factor (GEF) 16 (ARHGEF16), mRNA [NM_014448]
BC035371	-869.437	-75.8931	3.83e-05	0.0322547	-4.55621	gb|Homo sapiens HSPC047 protein, mRNA (cDNA clone MGC:34358 IMAGE:5178752), complete cds. [BC035371]
TCAP	-829.005	-58.2534	7.26e-05	0.0347806	-4.55623	ref|Homo sapiens titin-cap (telethonin) (TCAP), mRNA [NM_003673]
ANXA11	-797.851	-40.0531	0.000179495	0.045255	-4.55627	ref|Homo sapiens annexin A11 (ANXA11), transcript variant c, mRNA [NM_145869]
TRIM7	-791.228	-32.9541	0.000287503	0.0497767	-4.55631	ref|Homo sapiens tripartite motif-containing 7 (TRIM7), transcript variant 2, mRNA [NM_203297]
RASL10A	-778.077	-33.5999	0.000274343	0.0495966	-4.55631	ref|Homo sapiens RAS-like, family 10, member A (RASL10A), transcript variant 2, mRNA [NM_001007279]
ZNF423	-763.563	-34.7828	0.000252358	0.0488085	-4.5563	ref|Homo sapiens zinc finger protein 423 (ZNF423), mRNA [NM_015069]
CXXC4	-749.729	-62.9548	6.02e-05	0.0322547	-4.55622	ens|CXXC-type zinc finger protein 4 (Inhibition of the Dvl and axin complex protein) [Source:UniProtKB/Swiss-Prot;Acc:Q9H2H0] [ENST00000305749]
CXorf36	-713.148	-63.5179	5.89e-05	0.0322547	-4.55622	ref|Homo sapiens chromosome X open reading frame 36 (CXorf36), transcript variant 1, mRNA [NM_176819]
TCF15	-667.201	-37.3983	0.000211829	0.0484918	-4.55629	ref|Homo sapiens transcription factor 15 (basic helix-loop-helix) (TCF15), mRNA [NM_004609]
L17326	-637.192	-55.6142	8.12e-05	0.0354948	-4.55623	gb|Human pre-T/NK cell associated protein (1F6) mRNA, 3' end. [L17326]
CHL1	-599.584	-46.7633	0.000123467	0.0393334	-4.55625	ref|Homo sapiens cell adhesion molecule with homology to L1CAM (close homolog of L1) (CHL1), mRNA [NM_006614]
PKD1L2	-591.969	-37.8476	0.000205808	0.0481499	-4.55628	ref|Homo sapiens polycystic kidney disease 1-like 2 (PKD1L2), transcript variant 1, mRNA [NM_052892]
ZNF366	-585.355	-48.7972	0.000111398	0.0381769	-4.55625	ref|Homo sapiens zinc finger protein 366 (ZNF366), mRNA [NM_152625]
FCN1	-546.884	-42.564	0.000154977	0.0429988	-4.55626	ref|Homo sapiens ficolin (collagen/fibrinogen domain containing) 1 (FCN1), mRNA [NM_002003]
BEX5	-461.71	-39.4238	0.000186494	0.0458744	-4.55628	ref|Homo sapiens brain expressed, X-linked 5 (BEX5), mRNA [NM_001012978]
GPBAR1	-455.784	-44.0783	0.000142427	0.0416323	-4.55626	ref|Homo sapiens G protein-coupled bile acid receptor 1 (GPBAR1), transcript variant 1, mRNA [NM_001077191]
RGS6	-452.497	-37.1562	0.000215177	0.0486744	-4.55629	ref|Homo sapiens regulator of G-protein signaling 6 (RGS6), mRNA [NM_004296]
AW136683	-391.814	-39.9141	0.000181009	0.0452673	-4.55627	gb|AW136683 UI-H-BI1-adh-f-02-0-UI.s1 NCI_CGAP_Sub3 Homo sapiens cDNA clone IMAGE:2716923 3', mRNA sequence [AW136683]
A_23_P170551	-385.732	-34.6415	0.000254851	0.0488085	-4.5563	Unknown
BAIAP2	-373.11	-34.5227	0.000256972	0.0488085	-4.5563	ref|Homo sapiens BAI1-associated protein 2 (BAIAP2), transcript variant 1, mRNA [NM_017450]
A_24_P323682	367.541	35.2608	0.000244177	0.0488085	-4.5563	Unknown
RAD54B	406.612	36.4199	0.000225833	0.0487477	-4.55629	ref|Homo sapiens RAD54 homolog B (S. cerevisiae) (RAD54B), mRNA [NM_012415]
NRG1	434.101	35.0065	0.000248482	0.0488085	-4.5563	ref|Homo sapiens neuregulin 1 (NRG1), transcript variant SMDF, mRNA [NM_013959]
CRYZL1	438.874	32.8889	0.00028888	0.0498235	-4.55631	ref|Homo sapiens crystallin, zeta (quinone reductase)-like 1 (CRYZL1), mRNA [NM_145858]
LANCL1	451.299	38.4987	0.000197502	0.0472902	-4.55628	ref|Homo sapiens LanC lantibiotic synthetase component C-like 1 (bacterial) (LANCL1), transcript variant 1, mRNA [NM_006055]
RAD18	456.285	48.034	0.000115723	0.0381769	-4.55625	ref|Homo sapiens RAD18 homolog (S. cerevisiae) (RAD18), mRNA [NM_020165]
MNS1	459.722	41.4699	0.00016504	0.0447546	-4.55627	ref|Homo sapiens meiosis-specific nuclear structural 1 (MNS1), mRNA [NM_018365]
RAD54B	486.919	45.0326	0.000135245	0.0412774	-4.55626	ref|Homo sapiens RAD54 homolog B (S. cerevisiae) (RAD54B), mRNA [NM_012415]
ESD	504.951	49.2622	0.000108874	0.0379921	-4.55624	gb|Homo sapiens cDNA FLJ36324 fis, clone THYMU2005546, highly similar to ESTERASE D (EC 3.1.1.1). [AK093643]
KHDC1	524.014	42.4267	0.000156192	0.0429988	-4.55626	ref|Homo sapiens KH homology domain containing 1 (KHDC1), mRNA [NM_030568]
EHBP1	604.123	64.304	5.72e-05	0.0322547	-4.55622	ref|Homo sapiens EH domain binding protein 1 (EHBP1), transcript variant 1, mRNA [NM_015252]
WDR68	606.371	33.6463	0.000273431	0.0495966	-4.55631	ref|Homo sapiens WD repeat domain 68 (WDR68), mRNA [NM_005828]
HMGA2	633.621	34.0333	0.000265985	0.0492728	-4.55631	ref|Homo sapiens high mobility group AT-hook 2 (HMGA2), transcript variant 1, mRNA [NM_003483]
UROS	660.671	35.7106	0.000236816	0.0488085	-4.55629	gb|full-length cDNA clone CS0DL001YD09 of B cells (Ramos cell line) Cot 25-normalized of Homo sapiens (human). [CR601670]
GPT2	689.459	35.7651	0.000235947	0.0488085	-4.55629	ref|Homo sapiens glutamic pyruvate transaminase (alanine aminotransferase) 2 (GPT2), transcript variant 1, mRNA [NM_133443]
COX11	693.234	50.1041	0.000104506	0.0377294	-4.55624	ref|Homo sapiens COX11 homolog, cytochrome c oxidase assembly protein (yeast) (COX11), nuclear gene encoding mitochondrial protein, mRNA [NM_004375]
DSCR3	734.343	36.867	0.000219277	0.0487023	-4.55629	ref|Homo sapiens Down syndrome critical region gene 3 (DSCR3), mRNA [NM_006052]
NPAS2	762.871	56.1029	7.95e-05	0.0354404	-4.55623	ref|Homo sapiens neuronal PAS domain protein 2 (NPAS2), mRNA [NM_002518]
RPL27A	810.388	34.1198	0.000264361	0.0492728	-4.5563	ref|Homo sapiens ribosomal protein L27a (RPL27A), mRNA [NM_000990]
RFC1	815.069	34.5262	0.00025691	0.0488085	-4.5563	gb|H.sapiens mRNA for fetal beta-MHC binding factor. [X75917]
GLO1	836.409	61.8563	6.28e-05	0.032496	-4.55622	ref|Homo sapiens glyoxalase I (GLO1), mRNA [NM_006708]
DUSP11	878.458	63.919	5.8e-05	0.0322547	-4.55622	ref|Homo sapiens dual specificity phosphatase 11 (RNA/RNP complex 1-interacting) (DUSP11), mRNA [NM_003584]
CCDC77	892.987	54.5272	8.52e-05	0.0356474	-4.55623	ref|Homo sapiens coiled-coil domain containing 77 (CCDC77), transcript variant 1, mRNA [NM_032358]
SH3BGR	915.134	43.2202	0.000149354	0.0425518	-4.55626	ref|Homo sapiens SH3 domain binding glutamic acid-rich protein (SH3BGR), transcript variant 1, mRNA [NM_007341]
ENST00000372821	963.952	63.0049	6.01e-05	0.0322547	-4.55622	ens|Polyadenylate-binding protein 1-like [Source:UniProtKB/Swiss-Prot;Acc:Q4VXU2] [ENST00000372821]
ASF1A	992.049	52.192	9.47e-05	0.0375526	-4.55624	ref|Homo sapiens ASF1 anti-silencing function 1 homolog A (S. cerevisiae) (ASF1A), mRNA [NM_014034]
CASP6	1031.85	40.442	0.000175355	0.045255	-4.55627	ref|Homo sapiens caspase 6, apoptosis-related cysteine peptidase (CASP6), transcript variant alpha, mRNA [NM_001226]
DCBLD2	1032.81	39.0607	0.000190709	0.0466564	-4.55628	ref|Homo sapiens discoidin, CUB and LCCL domain containing 2 (DCBLD2), mRNA [NM_080927]
WDHD1	1150.13	36.7145	0.000221482	0.0487477	-4.55629	ref|Homo sapiens WD repeat and HMG-box DNA binding protein 1 (WDHD1), transcript variant 1, mRNA [NM_007086]
A_24_P802562	1166.22	68.2799	4.95e-05	0.0322547	-4.55622	Unknown
PDE4DIP	1285.89	54.8773	8.39e-05	0.0356474	-4.55623	ref|Homo sapiens phosphodiesterase 4D interacting protein (PDE4DIP), transcript variant 3, mRNA [NM_022359]
PAPPA	1368.88	44.1708	0.000141707	0.0416323	-4.55626	ref|Homo sapiens pregnancy-associated plasma protein A, pappalysin 1 (PAPPA), mRNA [NM_002581]
A_24_P383834	1513.56	86.4257	2.8e-05	0.0267992	-4.55621	Unknown
ESPNL	1574.12	35.0491	0.000247753	0.0488085	-4.5563	ref|Homo sapiens espin-like (ESPNL), mRNA [NM_194312]
NLN	1585.11	54.4373	8.55e-05	0.0356474	-4.55623	gb|Homo sapiens mRNA for KIAA1226 protein, partial cds. [AB033052]
ALDH1B1	1705.83	161.726	6.15e-06	0.0257124	-4.55619	ref|Homo sapiens aldehyde dehydrogenase 1 family, member B1 (ALDH1B1), nuclear gene encoding mitochondrial protein, mRNA [NM_000692]
MTDH	1709.13	102.875	1.84e-05	0.0257124	-4.5562	ref|Homo sapiens metadherin (MTDH), mRNA [NM_178812]
KCNK2	1737.08	167.646	5.64e-06	0.0257124	-4.55619	ref|Homo sapiens potassium channel, subfamily K, member 2 (KCNK2), transcript variant 1, mRNA [NM_001017424]
C17orf45	1746.95	36.1715	0.000229597	0.0487477	-4.55629	ref|Homo sapiens chromosome 17 open reading frame 45 (C17orf45), mRNA [NM_152350]
TMEM177	1797.61	64.0617	5.77e-05	0.0322547	-4.55622	ref|Homo sapiens transmembrane protein 177 (TMEM177), transcript variant 2, mRNA [NM_030577]
BTF3	1854.36	65.5958	5.45e-05	0.0322547	-4.55622	ref|Homo sapiens basic transcription factor 3 (BTF3), transcript variant 1, mRNA [NM_001037637]
RY1	1883.59	38.5611	0.000196731	0.0472902	-4.55628	NA
RBM18	1994.05	37.8925	0.000205218	0.0481499	-4.55628	ref|Homo sapiens RNA binding motif protein 18 (RBM18), mRNA [NM_033117]
UBE2K	2021.12	41.138	0.000168275	0.0450246	-4.55627	ref|Homo sapiens ubiquitin-conjugating enzyme E2K (UBC1 homolog, yeast) (UBE2K), transcript variant 1, mRNA [NM_005339]
TRUB2	2137.84	33.1474	0.000283471	0.0497767	-4.55631	ref|Homo sapiens TruB pseudouridine (psi) synthase homolog 2 (E. coli) (TRUB2), mRNA [NM_015679]
GOLM1	2199.5	73.3789	4.16e-05	0.0322547	-4.55621	gb|Homo sapiens cDNA FLJ23608 fis, clone ADKA01790. [AK074188]
RAD50	2233	34.695	0.000253903	0.0488085	-4.5563	ref|Homo sapiens RAD50 homolog (S. cerevisiae) (RAD50), transcript variant 1, mRNA [NM_005732]
C17orf42	2283.19	46.8893	0.000122667	0.0393334	-4.55625	ref|Homo sapiens chromosome 17 open reading frame 42 (C17orf42), mRNA [NM_024683]
TMEM138	2305.74	101.691	1.89e-05	0.0257124	-4.5562	ref|Homo sapiens transmembrane protein 138 (TMEM138), mRNA [NM_016464]
PPP2R3A	2325.81	33.8629	0.000269228	0.0495178	-4.55631	ref|Homo sapiens protein phosphatase 2 (formerly 2A), regulatory subunit B'', alpha (PPP2R3A), transcript variant 1, mRNA [NM_002718]
LRRC15	2358.83	162.374	6.09e-06	0.0257124	-4.55619	ref|Homo sapiens leucine rich repeat containing 15 (LRRC15), transcript variant 2, mRNA [NM_130830]
RAD50	2419.17	43.0769	0.000150558	0.0426249	-4.55626	ref|Homo sapiens RAD50 homolog (S. cerevisiae) (RAD50), transcript variant 1, mRNA [NM_005732]
C5orf13	2420.6	33.1998	0.000282394	0.0497767	-4.55631	ref|Homo sapiens chromosome 5 open reading frame 13 (C5orf13), transcript variant 1, mRNA [NM_004772]
SCG5	2688.18	234.215	2.51e-06	0.0226143	-4.55619	ref|Homo sapiens secretogranin V (7B2 protein) (SCG5), mRNA [NM_003020]
LOC402026	2929.19	34.6363	0.000254942	0.0488085	-4.5563	ref|PREDICTED: Homo sapiens misc_RNA (LOC402026), miscRNA [XR_019171]
C1orf41	2965.76	33.237	0.000281631	0.0497767	-4.55631	NA
TXNDC9	3048.75	161.816	6.14e-06	0.0257124	-4.55619	ref|Homo sapiens thioredoxin domain containing 9 (TXNDC9), mRNA [NM_005783]
TYW3	3099.9	34.0531	0.000265612	0.0492728	-4.5563	ref|Homo sapiens tRNA-yW synthesizing protein 3 homolog (S. cerevisiae) (TYW3), mRNA [NM_138467]
ECHDC1	3581.39	33.2446	0.000281475	0.0497767	-4.55631	ref|Homo sapiens enoyl Coenzyme A hydratase domain containing 1 (ECHDC1), transcript variant 2, mRNA [NM_018479]
SPHK2	3762.02	33.4084	0.000278156	0.0497767	-4.55631	ref|Homo sapiens sphingosine kinase 2 (SPHK2), mRNA [NM_020126]
ZNF777	4155.04	51.6253	9.72e-05	0.0375526	-4.55624	ref|Homo sapiens zinc finger protein 777 (ZNF777), mRNA [NM_015694]
RRAS2	4516.75	65.9852	5.37e-05	0.0322547	-4.55622	ref|Homo sapiens related RAS viral (r-ras) oncogene homolog 2 (RRAS2), transcript variant 1, mRNA [NM_012250]
SLC22A18	4517.33	61.2132	6.44e-05	0.0329486	-4.55622	ref|Homo sapiens solute carrier family 22, member 18 (SLC22A18), transcript variant 2, mRNA [NM_183233]
STAT1	4850.74	62.3269	6.17e-05	0.0322772	-4.55622	ref|Homo sapiens signal transducer and activator of transcription 1, 91kDa (STAT1), transcript variant beta, mRNA [NM_139266]
A_24_P229616	4916.57	43.7959	0.000144656	0.0420108	-4.55626	Unknown
STAT1	4924.37	63.5933	5.87e-05	0.0322547	-4.55622	ref|Homo sapiens signal transducer and activator of transcription 1, 91kDa (STAT1), transcript variant beta, mRNA [NM_139266]
KIAA0859	4952.35	115.841	1.38e-05	0.0257124	-4.5562	ref|Homo sapiens KIAA0859 (KIAA0859), transcript variant 1, mRNA [NM_015935]
LOC100128178	4959.85	63.052	6e-05	0.0322547	-4.55622	gb|Homo sapiens cDNA FLJ11481 fis, clone HEMBA1001803. [AK021543]
COX7A2L	5171.68	36.5927	0.000223267	0.0487477	-4.55629	ref|Homo sapiens cytochrome c oxidase subunit VIIa polypeptide 2 like (COX7A2L), nuclear gene encoding mitochondrial protein, mRNA [NM_004718]
PDHB	5219.75	33.8212	0.00027003	0.0495178	-4.55631	gb|Homo sapiens pyruvate dehydrogenase beta subunit (PDHB) mRNA, complete cds. [J03576]
STAT1	5444.01	91.8737	2.41e-05	0.0265005	-4.5562	ref|Homo sapiens signal transducer and activator of transcription 1, 91kDa (STAT1), transcript variant beta, mRNA [NM_139266]
FAM96A	5534.17	37.0369	0.000216855	0.0487023	-4.55629	ref|Homo sapiens family with sequence similarity 96, member A (FAM96A), transcript variant 1, mRNA [NM_032231]
STAT1	5781.09	40.708	0.000172599	0.045255	-4.55627	ref|Homo sapiens signal transducer and activator of transcription 1, 91kDa (STAT1), transcript variant beta, mRNA [NM_139266]
PIGY	5863.95	40.0824	0.000179179	0.045255	-4.55627	ref|Homo sapiens phosphatidylinositol glycan anchor biosynthesis, class Y (PIGY), transcript variant 2, mRNA [NM_001042616]
EIF3EIP	5933.36	40.6133	0.000173574	0.045255	-4.55627	NA
BM702886	5981.39	38.363	0.000199193	0.0474427	-4.55628	gb|UI-E-CK1-afi-c-21-0-UI.r1 UI-E-CK1 Homo sapiens cDNA clone UI-E-CK1-afi-c-21-0-UI 5', mRNA sequence [BM702886]
SNRPG	6112.41	80.9362	3.28e-05	0.0301246	-4.55621	ref|Homo sapiens small nuclear ribonucleoprotein polypeptide G (SNRPG), mRNA [NM_003096]
STAT1	6197.82	33.6898	0.000272579	0.0495966	-4.55631	ref|Homo sapiens signal transducer and activator of transcription 1, 91kDa (STAT1), transcript variant beta, mRNA [NM_139266]
ACTR1A	6269.97	97.0632	2.11e-05	0.0257124	-4.5562	ref|Homo sapiens ARP1 actin-related protein 1 homolog A, centractin alpha (yeast) (ACTR1A), mRNA [NM_005736]
RAB13	6439.06	93.6686	2.3e-05	0.0259217	-4.5562	ref|Homo sapiens RAB13, member RAS oncogene family (RAB13), mRNA [NM_002870]
STAT1	6515.8	106.196	1.7e-05	0.0257124	-4.5562	ref|Homo sapiens signal transducer and activator of transcription 1, 91kDa (STAT1), transcript variant beta, mRNA [NM_139266]
NUDT21	6582.27	68.3547	4.93e-05	0.0322547	-4.55622	ref|Homo sapiens nudix (nucleoside diphosphate linked moiety X)-type motif 21 (NUDT21), mRNA [NM_007006]
PPP1R7	7140.13	33.0032	0.00028647	0.0497767	-4.55631	ref|Homo sapiens protein phosphatase 1, regulatory (inhibitor) subunit 7 (PPP1R7), mRNA [NM_002712]
ASAM	7372.53	47.9979	0.000115933	0.0381769	-4.55625	ref|Homo sapiens adipocyte-specific adhesion molecule (ASAM), mRNA [NM_024769]
BU624603	7529.78	35.1588	0.000245891	0.0488085	-4.5563	gb|BU624603 UI-H-FG1-bgk-p-15-0-UI.s1 NCI_CGAP_FG1 Homo sapiens cDNA clone UI-H-FG1-bgk-p-15-0-UI 3', mRNA sequence [BU624603]
MRP63	7567.47	87.3755	2.73e-05	0.0267992	-4.55621	ref|Homo sapiens mitochondrial ribosomal protein 63 (MRP63), nuclear gene encoding mitochondrial protein, mRNA [NM_024026]
JTV1	8206.16	52.3595	9.4e-05	0.0375526	-4.55624	ref|Homo sapiens JTV1 gene (JTV1), mRNA [NM_006303]
NDUFB6	8229.52	51.3896	9.83e-05	0.0375526	-4.55624	ref|Homo sapiens NADH dehydrogenase (ubiquinone) 1 beta subcomplex, 6, 17kDa (NDUFB6), nuclear gene encoding mitochondrial protein, transcript variant 2, mRNA [NM_182739]
C3orf1	8400.72	38.6116	0.00019611	0.0472902	-4.55628	ref|Homo sapiens chromosome 3 open reading frame 1 (C3orf1), mRNA [NM_016589]
MRPL15	9519.09	49.5322	0.000107446	0.0379635	-4.55624	ref|Homo sapiens mitochondrial ribosomal protein L15 (MRPL15), nuclear gene encoding mitochondrial protein, mRNA [NM_014175]
TXNDC9	9533.06	37.4769	0.000210758	0.0484918	-4.55628	ref|Homo sapiens thioredoxin domain containing 9 (TXNDC9), mRNA [NM_005783]
YWHAQ	9715.91	51.6059	9.73e-05	0.0375526	-4.55624	ref|Homo sapiens tyrosine 3-monooxygenase/tryptophan 5-monooxygenase activation protein, theta polypeptide (YWHAQ), mRNA [NM_006826]
MRPL13	10221	44.1022	0.000142241	0.0416323	-4.55626	ref|Homo sapiens mitochondrial ribosomal protein L13 (MRPL13), nuclear gene encoding mitochondrial protein, mRNA [NM_014078]
PDIA5	10398.4	34.9819	0.000248903	0.0488085	-4.5563	ref|Homo sapiens protein disulfide isomerase family A, member 5 (PDIA5), mRNA [NM_006810]
MRPS12	10462.3	398.82	6.93e-07	0.0125377	-4.55619	ref|Homo sapiens mitochondrial ribosomal protein S12 (MRPS12), nuclear gene encoding mitochondrial protein, transcript variant 1, mRNA [NM_021107]
PPIAL4	11225.8	50.5837	0.000102128	0.0377294	-4.55624	NA
C11orf73	12246.6	44.8719	0.000136418	0.0412774	-4.55626	ref|Homo sapiens chromosome 11 open reading frame 73 (C11orf73), transcript variant 1, mRNA [NM_016401]
WSB2	13700.9	37.2918	0.000213293	0.0484918	-4.55629	ref|Homo sapiens WD repeat and SOCS box-containing 2 (WSB2), mRNA [NM_018639]
TMED10	15619.9	71.1154	4.48e-05	0.0322547	-4.55622	ref|Homo sapiens transmembrane emp24-like trafficking protein 10 (yeast) (TMED10), mRNA [NM_006827]
ACAT2	17470.1	127.675	1.09e-05	0.0257124	-4.5562	ref|Homo sapiens acetyl-Coenzyme A acetyltransferase 2 (ACAT2), mRNA [NM_005891]
LOC728992	17652.3	79.5655	3.42e-05	0.0307666	-4.55621	NA
DAB2	18360.4	40.1821	0.000178107	0.045255	-4.55627	ref|Homo sapiens disabled homolog 2, mitogen-responsive phosphoprotein (Drosophila) (DAB2), mRNA [NM_001343]
TCEA1	20000.9	112.922	1.47e-05	0.0257124	-4.5562	ref|Homo sapiens transcription elongation factor A (SII), 1 (TCEA1), transcript variant 1, mRNA [NM_006756]
CTSA	27657.8	44.3073	0.000140656	0.0416323	-4.55626	ref|Homo sapiens cathepsin A (CTSA), transcript variant 1, mRNA [NM_000308]
RAB32	29222.1	36.399	0.000226146	0.0487477	-4.55629	ref|Homo sapiens RAB32, member RAS oncogene family (RAB32), mRNA [NM_006834]
EPRS	29289	45.46	0.000132194	0.0407582	-4.55625	ref|Homo sapiens glutamyl-prolyl-tRNA synthetase (EPRS), mRNA [NM_004446]
RPS10	35653.2	116.504	1.36e-05	0.0257124	-4.5562	gb|602185927T1 NIH_MGC_45 Homo sapiens cDNA clone IMAGE:4310382 3', mRNA sequence [BF570090]
TPM4	44174.2	70.7261	4.54e-05	0.0322547	-4.55622	ref|Homo sapiens tropomyosin 4 (TPM4), mRNA [NM_003290]
LOC727997	49029.4	41.018	0.000169466	0.0450246	-4.55627	ref|PREDICTED: Homo sapiens similar to 40S ribosomal protein S12 (LOC727997), mRNA [XM_001127053]
PYCR1	76954.2	72.8929	4.22e-05	0.0322547	-4.55621	ref|Homo sapiens pyrroline-5-carboxylate reductase 1 (PYCR1), transcript variant 2, mRNA [NM_153824]
MIF	111449	34.967	0.000249161	0.0488085	-4.5563	ref|Homo sapiens macrophage migration inhibitory factor (glycosylation-inhibiting factor) (MIF), mRNA [NM_002415]

## Sheet: LIMMA_ADH5
ID	FC	t	P.Value	adj.P.Val	B	Description
HBB	-521290	-63.5967	5.59e-05	0.031805	-4.55096	ref|Homo sapiens hemoglobin, beta (HBB), mRNA [NM_000518]
HBA1	-432955	-97.5646	1.98e-05	0.0245673	-4.55094	ref|Homo sapiens hemoglobin, alpha 1 (HBA1), mRNA [NM_000558]
CLDN5	-238514	-30.0836	0.000344916	0.0449256	-4.55109	ref|Homo sapiens claudin 5 (CLDN5), transcript variant 2, mRNA [NM_003277]
GPIHBP1	-142666	-298.488	1.3e-06	0.0127091	-4.55092	ref|Homo sapiens glycosylphosphatidylinositol anchored high density lipoprotein binding protein 1 (GPIHBP1), mRNA [NM_178172]
VWF	-140550	-54.8811	8e-05	0.0336545	-4.55097	ref|Homo sapiens von Willebrand factor (VWF), mRNA [NM_000552]
CCL2	-130388	-25.3183	0.000524139	0.0496718	-4.55116	ref|Homo sapiens chemokine (C-C motif) ligand 2 (CCL2), mRNA [NM_002982]
ATF3	-123858	-35.9829	0.000223291	0.0407705	-4.55104	ref|Homo sapiens activating transcription factor 3 (ATF3), transcript variant 4, mRNA [NM_001040619]
VWF	-122611	-25.2444	0.00052787	0.0498586	-4.55116	ref|Homo sapiens von Willebrand factor (VWF), mRNA [NM_000552]
TM4SF1	-118910	-117.474	1.26e-05	0.0201022	-4.55093	ref|Homo sapiens transmembrane 4 L six family member 1 (TM4SF1), mRNA [NM_014220]
GLTSCR2	-112922	-49.5593	0.000102575	0.0351666	-4.55098	ref|Homo sapiens glioma tumor suppressor candidate region gene 2 (GLTSCR2), mRNA [NM_015710]
MYOC	-107683	-118.01	1.24e-05	0.0201022	-4.55093	ref|Homo sapiens myocilin, trabecular meshwork inducible glucocorticoid response (MYOC), mRNA [NM_000261]
HLA-DRB1	-95558.4	-31.2502	0.000314486	0.0449107	-4.55108	ref|Homo sapiens major histocompatibility complex, class II, DR beta 1 (HLA-DRB1), mRNA [NM_002124]
IER5	-88246.7	-26.4581	0.000471038	0.0480811	-4.55114	ref|Homo sapiens immediate early response 5 (IER5), mRNA [NM_016545]
HLA-DRB1	-84537.8	-30.1005	0.000344446	0.0449256	-4.55109	ref|Homo sapiens major histocompatibility complex, class II, DR beta 1 (HLA-DRB1), mRNA [NM_002124]
AK092921	-83530	-47.4096	0.000114249	0.0351666	-4.55099	gb|Homo sapiens cDNA FLJ35602 fis, clone SPLEN2009088, highly similar to HLA CLASS I HISTOCOMPATIBILITY ANTIGEN. [AK092921]
HLA-F	-81959.8	-30.2137	0.00034132	0.0449256	-4.55109	ens|HLA class I histocompatibility antigen, alpha chain F Precursor (HLA F antigen)(Leukocyte antigen F)(CDA12) [Source:UniProtKB/Swiss-Prot;Acc:P30511] [ENST00000376844]
HLA-DRB1	-80562.3	-40.3271	0.000169284	0.0386714	-4.55101	ref|Homo sapiens major histocompatibility complex, class II, DR beta 1 (HLA-DRB1), mRNA [NM_002124]
PIM3	-78763.2	-29.5504	0.000360216	0.0449256	-4.5511	ref|Homo sapiens pim-3 oncogene (PIM3), mRNA [NM_001001852]
KLF2	-75184.2	-78.0829	3.4e-05	0.0272593	-4.55095	ref|Homo sapiens Kruppel-like factor 2 (lung) (KLF2), mRNA [NM_016270]
B2M	-74544	-72.7451	4.03e-05	0.0279415	-4.55095	ref|Homo sapiens beta-2-microglobulin (B2M), mRNA [NM_004048]
RNASE1	-67760.1	-104.865	1.66e-05	0.0222329	-4.55093	ref|Homo sapiens ribonuclease, RNase A family, 1 (pancreatic) (RNASE1), transcript variant 3, mRNA [NM_198232]
HLA-DRB5	-65387.7	-29.9897	0.000347542	0.0449256	-4.55109	ref|Homo sapiens major histocompatibility complex, class II, DR beta 5 (HLA-DRB5), mRNA [NM_002125]
HLA-DPB1	-59715.9	-35.3817	0.00023262	0.0411123	-4.55104	ref|Homo sapiens major histocompatibility complex, class II, DP beta 1 (HLA-DPB1), mRNA [NM_002121]
BC035647	-58843	-36.3664	0.000217614	0.0407705	-4.55104	gb|Homo sapiens, clone IMAGE:5575764, mRNA. [BC035647]
RGS16	-57731.9	-92.8118	2.23e-05	0.0264297	-4.55094	ref|Homo sapiens regulator of G-protein signaling 16 (RGS16), mRNA [NM_002928]
MGLL	-54581.2	-54.6428	8.09e-05	0.0336545	-4.55097	ref|Homo sapiens monoglyceride lipase (MGLL), transcript variant 1, mRNA [NM_007283]
CFH	-48373.2	-116.074	1.3e-05	0.0201022	-4.55093	ref|Homo sapiens complement factor H (CFH), transcript variant 1, mRNA [NM_000186]
APOE	-47227.7	-47.0345	0.000116476	0.0351666	-4.55099	ref|Homo sapiens apolipoprotein E (APOE), mRNA [NM_000041]
ARHGDIB	-45801.3	-81.8237	3.03e-05	0.0272593	-4.55094	ref|Homo sapiens Rho GDP dissociation inhibitor (GDI) beta (ARHGDIB), mRNA [NM_001175]
HRASLS3	-43380.8	-52.24	9.02e-05	0.0346941	-4.55098	NA
CD34	-42433.8	-129.526	9.92e-06	0.0201022	-4.55093	ref|Homo sapiens CD34 molecule (CD34), transcript variant 2, mRNA [NM_001773]
APOE	-42372.4	-29.558	0.000359991	0.0449256	-4.5511	ref|Homo sapiens apolipoprotein E (APOE), mRNA [NM_000041]
RGS2	-39354.7	-42.2184	0.000151444	0.0373607	-4.55101	ref|Homo sapiens regulator of G-protein signaling 2, 24kDa (RGS2), mRNA [NM_002923]
RASIP1	-38058.2	-42.3541	0.000150267	0.0373607	-4.55101	ref|Homo sapiens Ras interacting protein 1 (RASIP1), mRNA [NM_017805]
CLEC14A	-34301.4	-133.315	9.25e-06	0.0201022	-4.55093	ref|Homo sapiens C-type lectin domain family 14, member A (CLEC14A), mRNA [NM_175060]
ADRB2	-33913.3	-27.7028	0.000421324	0.0468013	-4.55112	ref|Homo sapiens adrenergic, beta-2-, receptor, surface (ADRB2), mRNA [NM_000024]
MX1	-33174.9	-31.9643	0.000297698	0.0445535	-4.55107	ref|Homo sapiens myxovirus (influenza virus) resistance 1, interferon-inducible protein p78 (mouse) (MX1), mRNA [NM_002462]
KLF6	-31307.3	-29.9787	0.000347852	0.0449256	-4.55109	ref|Homo sapiens Kruppel-like factor 6 (KLF6), transcript variant 2, mRNA [NM_001300]
NP101106	-31107.5	-31.9905	0.000297107	0.0445535	-4.55107	thc|GB|AL022723.4|CAB46615.1 dJ377H14.3 (PUTATIVE novel MHC class 1 protein) [NP101106]
PODXL	-29514.6	-58.3088	6.91e-05	0.0330844	-4.55097	ref|Homo sapiens podocalyxin-like (PODXL), transcript variant 1, mRNA [NM_001018111]
GFOD1	-29018.5	-33.9608	0.000256968	0.0421503	-4.55105	ref|Homo sapiens glucose-fructose oxidoreductase domain containing 1 (GFOD1), mRNA [NM_018988]
SPNS2	-28715.6	-50.1375	9.97e-05	0.0351666	-4.55098	ref|Homo sapiens spinster homolog 2 (Drosophila) (SPNS2), mRNA [NM_001124758]
C10orf58	-26719	-26.7895	0.000457026	0.0475128	-4.55113	ref|Homo sapiens chromosome 10 open reading frame 58 (C10orf58), transcript variant 1, mRNA [NM_032333]
EFHD2	-25713.3	-41.4321	0.000158522	0.0373607	-4.55101	ref|Homo sapiens EF-hand domain family, member D2 (EFHD2), mRNA [NM_024329]
ARID5A	-24583.6	-75.801	3.65e-05	0.0272593	-4.55095	ref|Homo sapiens AT rich interactive domain 5A (MRF1-like) (ARID5A), mRNA [NM_212481]
HCLS1	-23539.2	-46.3472	0.000120719	0.0351666	-4.55099	ref|Homo sapiens hematopoietic cell-specific Lyn substrate 1 (HCLS1), mRNA [NM_005335]
RILPL2	-22345.3	-38.9037	0.000184728	0.0397872	-4.55102	ref|Homo sapiens Rab interacting lysosomal protein-like 2 (RILPL2), mRNA [NM_145058]
ARHGAP4	-21558.4	-41.1193	0.000161469	0.0378568	-4.55101	ref|Homo sapiens Rho GTPase activating protein 4 (ARHGAP4), mRNA [NM_001666]
PML	-21227.7	-49.9185	0.00010079	0.0351666	-4.55098	ref|Homo sapiens promyelocytic leukemia (PML), transcript variant 5, mRNA [NM_033244]
GIMAP7	-20220.2	-37.079	0.000207594	0.0407705	-4.55103	ref|Homo sapiens GTPase, IMAP family member 7 (GIMAP7), mRNA [NM_153236]
AES	-20135.6	-33.7363	0.000261141	0.0422295	-4.55106	ref|Homo sapiens amino-terminal enhancer of split (AES), transcript variant 1, mRNA [NM_198969]
A_23_P370707	-19547.5	-29.1114	0.000373543	0.0449256	-4.5511	Unknown
TIMP4	-18394.1	-61.6364	6.04e-05	0.031805	-4.55096	ref|Homo sapiens TIMP metallopeptidase inhibitor 4 (TIMP4), mRNA [NM_003256]
FOLR2	-18066.2	-29.6867	0.000356215	0.0449256	-4.55109	ref|Homo sapiens folate receptor 2 (fetal) (FOLR2), transcript variant 1, mRNA [NM_000803]
RGS5	-17200.1	-27.0419	0.000446745	0.0474893	-4.55113	ref|Homo sapiens regulator of G-protein signaling 5 (RGS5), mRNA [NM_003617]
GIMAP1	-15900.3	-748.717	1.39e-07	0.00625704	-4.55092	ref|Homo sapiens GTPase, IMAP family member 1 (GIMAP1), mRNA [NM_130759]
BTNL9	-14977.2	-98.0629	1.95e-05	0.0245673	-4.55094	ref|Homo sapiens butyrophilin-like 9 (BTNL9), mRNA [NM_152547]
MCAM	-14747.1	-28.909	0.000379923	0.0449316	-4.5511	ref|Homo sapiens melanoma cell adhesion molecule (MCAM), mRNA [NM_006500]
KIAA1462	-13949.9	-27.8056	0.000417554	0.0467567	-4.55112	ens|Uncharacterized protein KIAA1462 [Source:UniProtKB/Swiss-Prot;Acc:Q9P266] [ENST00000375377]
GGTA1	-13806.7	-57.537	7.14e-05	0.0333983	-4.55097	ref|Homo sapiens glycoprotein, alpha-galactosyltransferase 1 (GGTA1), non-coding RNA [NR_003191]
THC2507792	-13280	-27.1232	0.000443503	0.0474532	-4.55113	thc|Q9SU34_ARATH (Q9SU34) PEARLI 1-like protein (AT4g12490/T1P17_80), partial (5%) [THC2534666]
GRRP1	-13031.6	-27.1783	0.000441325	0.0474532	-4.55113	ref|Homo sapiens glycine/arginine rich protein 1 (GRRP1), mRNA [NM_024869]
FAM107A	-11847.7	-35.9392	0.000223951	0.0407705	-4.55104	ref|Homo sapiens family with sequence similarity 107, member A (FAM107A), transcript variant 1, mRNA [NM_007177]
C1orf38	-11796.5	-67.2391	4.89e-05	0.02972	-4.55095	ref|Homo sapiens chromosome 1 open reading frame 38 (C1orf38), transcript variant 2, mRNA [NM_001039477]
PIK3C2B	-11459.8	-130.276	9.78e-06	0.0201022	-4.55093	ref|Homo sapiens phosphoinositide-3-kinase, class 2, beta polypeptide (PIK3C2B), mRNA [NM_002646]
PLEKHG3	-11335.5	-39.7901	0.000174889	0.0389733	-4.55102	gb|Homo sapiens mRNA for KIAA0599 protein, partial cds. [AB011171]
LOC54492	-10803.5	-25.5594	0.000512227	0.0495868	-4.55116	ref|Homo sapiens neuralized-2 (LOC54492), mRNA [NM_001142651]
NTRK2	-10680.7	-64.257	5.46e-05	0.0316023	-4.55096	ref|Homo sapiens neurotrophic tyrosine kinase, receptor, type 2 (NTRK2), transcript variant b, mRNA [NM_001007097]
GPR56	-10391.5	-28.8616	0.000381438	0.0449316	-4.5511	ref|Homo sapiens G protein-coupled receptor 56 (GPR56), transcript variant 3, mRNA [NM_201525]
NFIB	-10338.6	-42.3553	0.000150257	0.0373607	-4.55101	ref|Homo sapiens nuclear factor I/B (NFIB), mRNA [NM_005596]
IL1R2	-9912.23	-42.5816	0.000148324	0.0373607	-4.551	ref|Homo sapiens interleukin 1 receptor, type II (IL1R2), transcript variant 1, mRNA [NM_004633]
JAM2	-9485.84	-225.599	2.57e-06	0.0186945	-4.55092	ens|Junctional adhesion molecule B Precursor (JAM-B)(Junctional adhesion molecule 2)(Vascular endothelial junction-associated molecule)(VE-JAM)(CD322 antigen) [Source:UniProtKB/Swiss-Prot;Acc:P57087] [ENST00000400535]
SLC2A8	-9348.65	-36.6226	0.000213935	0.0407705	-4.55103	ref|Homo sapiens solute carrier family 2 (facilitated glucose transporter), member 8 (SLC2A8), mRNA [NM_014580]
F13A1	-9171.27	-46.1782	0.000121796	0.0351666	-4.55099	ref|Homo sapiens coagulation factor XIII, A1 polypeptide (F13A1), mRNA [NM_000129]
HMG1L1	-8679.32	-31.3834	0.000311253	0.0449107	-4.55108	NA
HBEGF	-8581.31	-56.4412	7.48e-05	0.0333983	-4.55097	ref|Homo sapiens heparin-binding EGF-like growth factor (HBEGF), mRNA [NM_001945]
SLC15A3	-8575.88	-27.7577	0.000419302	0.0468013	-4.55112	ref|Homo sapiens solute carrier family 15, member 3 (SLC15A3), mRNA [NM_016582]
IL10RA	-8341.28	-73.9584	3.88e-05	0.0272593	-4.55095	ref|Homo sapiens interleukin 10 receptor, alpha (IL10RA), mRNA [NM_001558]
ECSM2	-8270.94	-129.555	9.91e-06	0.0201022	-4.55093	ref|Homo sapiens endothelial cell-specific molecule 2 (ECSM2), mRNA [NM_001077693]
SCN4A	-8219.44	-76.1522	3.61e-05	0.0272593	-4.55095	ref|Homo sapiens sodium channel, voltage-gated, type IV, alpha subunit (SCN4A), mRNA [NM_000334]
EMCN	-8045.46	-68.0566	4.74e-05	0.02972	-4.55095	ref|Homo sapiens endomucin (EMCN), mRNA [NM_016242]
CCDC88B	-8033.65	-30.2092	0.000341443	0.0449256	-4.55109	gb|Homo sapiens cDNA FLJ37970 fis, clone CTONG2009955. [AK095289]
FAM107A	-8001.67	-74.7989	3.77e-05	0.0272593	-4.55095	ref|Homo sapiens family with sequence similarity 107, member A (FAM107A), transcript variant 1, mRNA [NM_007177]
GPR116	-7701.61	-51.4046	9.39e-05	0.0351666	-4.55098	ref|Homo sapiens G protein-coupled receptor 116 (GPR116), transcript variant 1, mRNA [NM_015234]
LITAF	-7677.47	-68.3311	4.7e-05	0.02972	-4.55095	ref|Homo sapiens lipopolysaccharide-induced TNF factor (LITAF), transcript variant 1, mRNA [NM_004862]
RNASE1	-7651.36	-132.731	9.35e-06	0.0201022	-4.55093	ref|Homo sapiens ribonuclease, RNase A family, 1 (pancreatic) (RNASE1), transcript variant 3, mRNA [NM_198232]
SSU72	-7374.42	-59.836	6.49e-05	0.0320931	-4.55096	gb|Homo sapiens cDNA FLJ13048 fis, clone NT2RP3001399, weakly similar to SSU72 PROTEIN. [AK023110]
SCGN	-7300.71	-56.756	7.38e-05	0.0333983	-4.55097	ref|Homo sapiens secretagogin, EF-hand calcium binding protein (SCGN), mRNA [NM_006998]
PREX1	-7230.51	-35.0985	0.000237205	0.0413868	-4.55105	ref|Homo sapiens phosphatidylinositol-3,4,5-trisphosphate-dependent Rac exchange factor 1 (PREX1), mRNA [NM_020820]
HLA-DMA	-6977.77	-153.67	6.54e-06	0.0201022	-4.55093	ref|Homo sapiens major histocompatibility complex, class II, DM alpha (HLA-DMA), mRNA [NM_006120]
FMO2	-6815.98	-33.7351	0.000261164	0.0422295	-4.55106	ref|Homo sapiens flavin containing monooxygenase 2 (non-functional) (FMO2), mRNA [NM_001460]
CR613972	-6811.1	-46.5094	0.000119698	0.0351666	-4.55099	gb|full-length cDNA clone CS0DI009YA14 of Placenta Cot 25-normalized of Homo sapiens (human). [CR613972]
FAM117A	-6515.02	-163.268	5.65e-06	0.0201022	-4.55093	ref|Homo sapiens family with sequence similarity 117, member A (FAM117A), mRNA [NM_030802]
BC016022	-6349.94	-38.4938	0.000189544	0.0401336	-4.55102	gb|Homo sapiens, clone IMAGE:4720764, mRNA. [BC016022]
C11orf56	-6122.38	-33.9361	0.000257423	0.0421503	-4.55105	NA
HSU79275	-6094.11	-25.993	0.000491746	0.0490681	-4.55115	NA
RIPK2	-5892.01	-26.3221	0.000476966	0.0482486	-4.55114	ref|Homo sapiens receptor-interacting serine-threonine kinase 2 (RIPK2), mRNA [NM_003821]
KIF26A	-5851.27	-53.5801	8.49e-05	0.0337875	-4.55097	ref|Homo sapiens kinesin family member 26A (KIF26A), mRNA [NM_015656]
THC2592963	-5805.03	-49.1437	0.000104696	0.0351666	-4.55098	thc|Q9BIU9_ARGTR (Q9BIU9) Flagelliform silk protein (Fragment), partial (4%) [THC2592963]
MAP3K8	-5733.69	-40.3612	0.000168937	0.0386714	-4.55101	ref|Homo sapiens mitogen-activated protein kinase kinase kinase 8 (MAP3K8), mRNA [NM_005204]
P2RY5	-5732.92	-53.6297	8.47e-05	0.0337875	-4.55097	ref|Homo sapiens purinergic receptor P2Y, G-protein coupled, 5 (P2RY5), mRNA [NM_005767]
SPRY1	-5729.65	-288.708	1.41e-06	0.0127091	-4.55092	ref|Homo sapiens sprouty homolog 1, antagonist of FGF signaling (Drosophila) (SPRY1), transcript variant 2, mRNA [NM_199327]
PPP1R14A	-5577.98	-120.869	1.17e-05	0.0201022	-4.55093	ref|Homo sapiens protein phosphatase 1, regulatory (inhibitor) subunit 14A (PPP1R14A), mRNA [NM_033256]
JAM2	-5411.3	-32.778	0.000280069	0.0439279	-4.55106	ens|Junctional adhesion molecule B Precursor (JAM-B)(Junctional adhesion molecule 2)(Vascular endothelial junction-associated molecule)(VE-JAM)(CD322 antigen) [Source:UniProtKB/Swiss-Prot;Acc:P57087] [ENST00000400535]
ZSCAN18	-5404.31	-32.6602	0.000282528	0.0441597	-4.55106	gb|Homo sapiens truncated zinc finger protein 447 isoform (ZNF447) mRNA, complete cds. [AY279352]
CEP68	-5392.15	-26.2147	0.000481718	0.0484447	-4.55114	ref|Homo sapiens centrosomal protein 68kDa (CEP68), mRNA [NM_015147]
TNMD	-5255.25	-79.3884	3.26e-05	0.0272593	-4.55094	ref|Homo sapiens tenomodulin (TNMD), mRNA [NM_022144]
GZMB	-5126.66	-28.407	0.000396424	0.045426	-4.55111	ref|Homo sapiens granzyme B (granzyme 2, cytotoxic T-lymphocyte-associated serine esterase 1) (GZMB), mRNA [NM_004131]
PPP1R16B	-5044.1	-30.176	0.000342357	0.0449256	-4.55109	ref|Homo sapiens protein phosphatase 1, regulatory (inhibitor) subunit 16B (PPP1R16B), mRNA [NM_015568]
SLC2A3	-4940.75	-46.2249	0.000121496	0.0351666	-4.55099	ref|Homo sapiens solute carrier family 2 (facilitated glucose transporter), member 3 (SLC2A3), mRNA [NM_006931]
ZFAND5	-4692.69	-29.8339	0.000351965	0.0449256	-4.55109	ref|Homo sapiens zinc finger, AN1-type domain 5 (ZFAND5), transcript variant c, mRNA [NM_006007]
PTPRM	-4566.71	-28.8755	0.000380993	0.0449316	-4.5511	ref|Homo sapiens protein tyrosine phosphatase, receptor type, M (PTPRM), transcript variant 2, mRNA [NM_002845]
CD14	-4513.32	-47.9939	0.000110897	0.0351666	-4.55099	ref|Homo sapiens CD14 molecule (CD14), transcript variant 1, mRNA [NM_000591]
GBP2	-4492.61	-47.7592	0.000112227	0.0351666	-4.55099	ref|Homo sapiens guanylate binding protein 2, interferon-inducible (GBP2), mRNA [NM_004120]
NOSIP	-4474.57	-67.712	4.8e-05	0.02972	-4.55095	ref|Homo sapiens nitric oxide synthase interacting protein (NOSIP), mRNA [NM_015953]
ING1	-4101.52	-29.4111	0.000364371	0.0449256	-4.5511	ref|Homo sapiens inhibitor of growth family, member 1 (ING1), transcript variant 1, mRNA [NM_198219]
LRG1	-3942.12	-104.314	1.68e-05	0.0222329	-4.55093	ref|Homo sapiens leucine-rich alpha-2-glycoprotein 1 (LRG1), mRNA [NM_052972]
GBP4	-3929.86	-96.6972	2.02e-05	0.0245673	-4.55094	ref|Homo sapiens guanylate binding protein 4 (GBP4), mRNA [NM_052941]
IGF1	-3851.15	-26.0724	0.000488123	0.0489373	-4.55115	ref|Homo sapiens insulin-like growth factor 1 (somatomedin C) (IGF1), transcript variant 4, mRNA [NM_000618]
ETS2	-3775.92	-27.3062	0.000436326	0.0472145	-4.55113	ref|Homo sapiens v-ets erythroblastosis virus E26 oncogene homolog 2 (avian) (ETS2), mRNA [NM_005239]
PIK3R3	-3625.41	-34.7439	0.000243128	0.0414999	-4.55105	ref|Homo sapiens phosphoinositide-3-kinase, regulatory subunit 3 (gamma) (PIK3R3), transcript variant 1, mRNA [NM_003629]
CR593388	-3555.45	-25.4032	0.000519901	0.0496586	-4.55116	gb|full-length cDNA clone CS0DI067YA03 of Placenta Cot 25-normalized of Homo sapiens (human). [CR593388]
TNFRSF8	-3551.28	-37.6357	0.000200214	0.0407097	-4.55103	ref|Homo sapiens tumor necrosis factor receptor superfamily, member 8 (TNFRSF8), transcript variant 1, mRNA [NM_001243]
P2RY14	-3471.35	-39.1471	0.00018195	0.0393773	-4.55102	ref|Homo sapiens purinergic receptor P2Y, G-protein coupled, 14 (P2RY14), transcript variant 2, mRNA [NM_014879]
CAMKK2	-3404.94	-26.5584	0.000466733	0.047968	-4.55114	ref|Homo sapiens calcium/calmodulin-dependent protein kinase kinase 2, beta (CAMKK2), transcript variant 1, mRNA [NM_006549]
EHD4	-3317.33	-39.2562	0.000180724	0.0393009	-4.55102	ref|Homo sapiens EH-domain containing 4 (EHD4), mRNA [NM_139265]
BM726940	-3079.22	-58.9563	6.73e-05	0.0325544	-4.55096	NA
KCNMB4	-3052.75	-44.1596	0.000135771	0.0372984	-4.551	ref|Homo sapiens potassium large conductance calcium-activated channel, subfamily M, beta member 4 (KCNMB4), mRNA [NM_014505]
XAF1	-3048.02	-41.6414	0.000156593	0.0373607	-4.55101	ref|Homo sapiens XIAP associated factor 1 (XAF1), transcript variant 1, mRNA [NM_017523]
SLC2A8	-3047.67	-42.4657	0.00014931	0.0373607	-4.55101	ref|Homo sapiens solute carrier family 2 (facilitated glucose transporter), member 8 (SLC2A8), mRNA [NM_014580]
A_32_P44878	-2887.13	-79.9825	3.2e-05	0.0272593	-4.55094	Unknown
SCARF1	-2830.21	-200.515	3.43e-06	0.0186945	-4.55092	ref|Homo sapiens scavenger receptor class F, member 1 (SCARF1), transcript variant 4, mRNA [NM_145351]
LOC572558	-2829.06	-27.5799	0.000425894	0.0468743	-4.55112	ref|Homo sapiens hypothetical locus LOC572558 (LOC572558), non-coding RNA [NR_015423]
RGL3	-2745.94	-49.9004	0.000100879	0.0351666	-4.55098	ens|Ral guanine nucleotide dissociation stimulator-like 3 (RalGDS-like 3) [Source:UniProtKB/Swiss-Prot;Acc:Q3MIN7] [ENST00000380456]
DLL1	-2735.47	-27.6422	0.000423567	0.0468013	-4.55112	ref|Homo sapiens delta-like 1 (Drosophila) (DLL1), mRNA [NM_005618]
A_24_P346859	-2676.38	-29.5187	0.000361157	0.0449256	-4.5511	Unknown
CXorf48	-2589.84	-25.6246	0.000509072	0.0495868	-4.55115	ref|Homo sapiens chromosome X open reading frame 48 (CXorf48), transcript variant 1, mRNA [NM_001031705]
ENST00000293201	-2583.41	-37.3909	0.000203413	0.0407097	-4.55103	ens|Putative myosin-XVB (Unconventional myosin-15B)(Myosin XVBP) [Source:UniProtKB/Swiss-Prot;Acc:Q96JP2] [ENST00000293201]
LYN	-2554.22	-47.6908	0.000112619	0.0351666	-4.55099	ref|Homo sapiens v-yes-1 Yamaguchi sarcoma viral related oncogene homolog (LYN), transcript variant 1, mRNA [NM_002350]
AB362555	-2526.41	-75.0764	3.74e-05	0.0272593	-4.55095	gb|Homo sapiens HLA-DMB mRNA for MHC class II antigen, partial cds, splicing variant 2. [AB362555]
RCSD1	-2522.95	-210.019	3.06e-06	0.0186945	-4.55092	ref|Homo sapiens RCSD domain containing 1 (RCSD1), mRNA [NM_052862]
EPAS1	-2497.58	-29.0171	0.000376497	0.0449256	-4.5511	ref|Homo sapiens endothelial PAS domain protein 1 (EPAS1), mRNA [NM_001430]
TBC1D10C	-2483.74	-65.7227	5.16e-05	0.0309961	-4.55096	ref|Homo sapiens TBC1 domain family, member 10C (TBC1D10C), mRNA [NM_198517]
ALDH1A1	-2470.15	-116.567	1.28e-05	0.0201022	-4.55093	ref|Homo sapiens aldehyde dehydrogenase 1 family, member A1 (ALDH1A1), mRNA [NM_000689]
TRBV5-4	-2460.69	-25.9486	0.000493788	0.0490681	-4.55115	gb|Homo sapiens T cell receptor beta variable 5-4, mRNA (cDNA clone MGC:40031 IMAGE:5217067), complete cds. [BC028083]
PLXNA2	-2281.18	-30.7705	0.00032652	0.0449256	-4.55108	ref|Homo sapiens plexin A2 (PLXNA2), mRNA [NM_025179]
ST6GALNAC3	-2266.96	-47.3274	0.000114732	0.0351666	-4.55099	ref|Homo sapiens ST6 (alpha-N-acetyl-neuraminyl-2,3-beta-galactosyl-1,3)-N-acetylgalactosaminide alpha-2,6-sialyltransferase 3 (ST6GALNAC3), mRNA [NM_152996]
A_32_P93584	-2235.45	-38.7295	0.000186753	0.0398421	-4.55102	Unknown
RAB35	-2218.14	-48.759	0.000106716	0.0351666	-4.55098	ref|Homo sapiens RAB35, member RAS oncogene family (RAB35), mRNA [NM_006861]
LYN	-2196.42	-34.8344	0.000241597	0.0414999	-4.55105	ref|Homo sapiens v-yes-1 Yamaguchi sarcoma viral related oncogene homolog (LYN), transcript variant 1, mRNA [NM_002350]
C1orf115	-2163.8	-29.6774	0.000356487	0.0449256	-4.55109	ref|Homo sapiens chromosome 1 open reading frame 115 (C1orf115), mRNA [NM_024709]
GOLSYN	-2068.39	-40.1643	0.000170956	0.0386714	-4.55102	ref|Homo sapiens Golgi-localized protein (GOLSYN), transcript variant 9, mRNA [NM_017786]
EPOR	-1989.85	-30.4359	0.000335302	0.0449256	-4.55109	ref|Homo sapiens erythropoietin receptor (EPOR), mRNA [NM_000121]
NRG2	-1925.02	-89.5295	2.44e-05	0.0272593	-4.55094	ref|Homo sapiens neuregulin 2 (NRG2), transcript variant 1, mRNA [NM_004883]
OLFM1	-1836.64	-29.085	0.000374368	0.0449256	-4.5511	gb|Homo sapiens olfactomedin 1, mRNA (cDNA clone IMAGE:3351052), complete cds. [BC000189]
ADAMTSL3	-1795.64	-34.0413	0.000255494	0.0421503	-4.55105	ref|Homo sapiens ADAMTS-like 3 (ADAMTSL3), mRNA [NM_207517]
SH3BGRL2	-1767.53	-76.0643	3.62e-05	0.0272593	-4.55095	ref|Homo sapiens SH3 domain binding glutamic acid-rich protein like 2 (SH3BGRL2), mRNA [NM_031469]
CCL13	-1758.11	-53.7743	8.41e-05	0.0337875	-4.55097	ref|Homo sapiens chemokine (C-C motif) ligand 13 (CCL13), mRNA [NM_005408]
PGDS	-1737.07	-74.0306	3.87e-05	0.0272593	-4.55095	ref|Homo sapiens prostaglandin D2 synthase, hematopoietic (PGDS), mRNA [NM_014485]
GLDN	-1698.13	-27.2111	0.000440035	0.0474532	-4.55113	gb|Homo sapiens cDNA FLJ13561 fis, clone PLACE1008045. [AK023623]
AV756170	-1653.34	-31.9547	0.000297914	0.0445535	-4.55107	gb|AV756170 BM Homo sapiens cDNA clone BMFBGA09 5', mRNA sequence [AV756170]
DENND1A	-1614.56	-27.1288	0.000443283	0.0474532	-4.55113	ref|Homo sapiens DENN/MADD domain containing 1A (DENND1A), transcript variant 1, mRNA [NM_020946]
NPY1R	-1601.66	-48.1698	0.000109916	0.0351666	-4.55099	ref|Homo sapiens neuropeptide Y receptor Y1 (NPY1R), mRNA [NM_000909]
HRC	-1585.05	-82.5957	2.96e-05	0.0272593	-4.55094	ref|Homo sapiens histidine rich calcium binding protein (HRC), mRNA [NM_002152]
CCRL2	-1547.6	-164.303	5.56e-06	0.0201022	-4.55093	ref|Homo sapiens chemokine (C-C motif) receptor-like 2 (CCRL2), transcript variant 1, mRNA [NM_003965]
FAM84B	-1524.81	-53.0163	8.71e-05	0.0337875	-4.55097	ref|Homo sapiens family with sequence similarity 84, member B (FAM84B), mRNA [NM_174911]
TACC1	-1493.19	-43.2379	0.000142912	0.0373607	-4.551	ref|Homo sapiens transforming, acidic coiled-coil containing protein 1 (TACC1), transcript variant 1, mRNA [NM_006283]
LOC100130339	-1491.91	-37.1105	0.000207167	0.0407705	-4.55103	NA
TTC32	-1490.13	-67.5012	4.84e-05	0.02972	-4.55095	ref|Homo sapiens tetratricopeptide repeat domain 32 (TTC32), mRNA [NM_001008237]
PPCDC	-1484.69	-30.3169	0.000338506	0.0449256	-4.55109	ref|Homo sapiens phosphopantothenoylcysteine decarboxylase (PPCDC), mRNA [NM_021823]
MBOAT1	-1435.94	-56.2272	7.55e-05	0.0333983	-4.55097	ref|Homo sapiens membrane bound O-acyltransferase domain containing 1 (MBOAT1), mRNA [NM_001080480]
TOX4	-1341.5	-41.6231	0.000156761	0.0373607	-4.55101	ref|Homo sapiens TOX high mobility group box family member 4 (TOX4), mRNA [NM_014828]
STAT5A	-1335.03	-30.3029	0.000338886	0.0449256	-4.55109	ref|Homo sapiens signal transducer and activator of transcription 5A (STAT5A), mRNA [NM_003152]
THC2640786	-1299.34	-121.059	1.17e-05	0.0201022	-4.55093	thc|ALU7_HUMAN (P39194) Alu subfamily SQ sequence contamination warning entry, partial (28%) [THC2640786]
HOXA4	-1259.21	-25.1691	0.000531707	0.0499702	-4.55116	ref|Homo sapiens homeobox A4 (HOXA4), mRNA [NM_002141]
HLA-DQA1	-1250.35	-39.8917	0.000173808	0.0389252	-4.55102	ref|Homo sapiens major histocompatibility complex, class II, DQ alpha 1 (HLA-DQA1), mRNA [NM_002122]
ARHGAP18	-1239.25	-37.8912	0.00019695	0.0407097	-4.55103	ref|Homo sapiens Rho GTPase activating protein 18 (ARHGAP18), mRNA [NM_033515]
BC071797	-1237.14	-46.8962	0.000117313	0.0351666	-4.55099	gb|Homo sapiens cDNA clone IMAGE:4618441, **** WARNING: chimeric clone ****. [BC071797]
RNF144B	-1228.25	-62.4455	5.85e-05	0.031805	-4.55096	ref|Homo sapiens ring finger protein 144B (RNF144B), mRNA [NM_182757]
GBP5	-1212.95	-32.1954	0.000292535	0.0445535	-4.55107	ref|Homo sapiens guanylate binding protein 5 (GBP5), transcript variant 1, mRNA [NM_052942]
ENST00000314121	-1188.18	-44.1942	0.000135513	0.0372984	-4.551	NA
PDE1B	-1157.52	-26.4328	0.000472134	0.048084	-4.55114	ref|Homo sapiens phosphodiesterase 1B, calmodulin-dependent (PDE1B), mRNA [NM_000924]
PTEN	-1108.95	-33.9319	0.000257499	0.0421503	-4.55105	ref|Homo sapiens phosphatase and tensin homolog (PTEN), mRNA [NM_000314]
ARHGAP15	-1060.26	-68.2516	4.71e-05	0.02972	-4.55095	ref|Homo sapiens Rho GTPase activating protein 15 (ARHGAP15), mRNA [NM_018460]
RET	-1055.26	-31.1776	0.000316266	0.0449107	-4.55108	ref|Homo sapiens ret proto-oncogene (RET), transcript variant 4, mRNA [NM_020630]
UBD	-1044.78	-30.5309	0.000332777	0.0449256	-4.55109	ref|Homo sapiens ubiquitin D (UBD), mRNA [NM_006398]
ITSN1	-992.587	-46.9176	0.000117183	0.0351666	-4.55099	ref|Homo sapiens intersectin 1 (SH3 domain protein) (ITSN1), transcript variant 2, mRNA [NM_001001132]
ABI3	-985.719	-26.8395	0.000454964	0.0474893	-4.55113	ref|Homo sapiens ABI family, member 3 (ABI3), transcript variant 1, mRNA [NM_016428]
WNK1	-981.434	-29.9068	0.000349886	0.0449256	-4.55109	ref|Homo sapiens WNK lysine deficient protein kinase 1 (WNK1), mRNA [NM_018979]
STOX2	-976.488	-30.9156	0.000322811	0.0449256	-4.55108	ref|Homo sapiens storkhead box 2 (STOX2), mRNA [NM_020225]
LAIR1	-964.069	-28.0726	0.000407981	0.0461528	-4.55112	ref|Homo sapiens leukocyte-associated immunoglobulin-like receptor 1 (LAIR1), transcript variant a, mRNA [NM_002287]
KLRG1	-957.272	-61.0992	6.17e-05	0.031805	-4.55096	ref|Homo sapiens killer cell lectin-like receptor subfamily G, member 1 (KLRG1), mRNA [NM_005810]
TRIM7	-896.474	-55.0554	7.94e-05	0.0336545	-4.55097	ref|Homo sapiens tripartite motif-containing 7 (TRIM7), transcript variant 2, mRNA [NM_203297]
ARHGEF16	-887.129	-76.8456	3.53e-05	0.0272593	-4.55095	ref|Homo sapiens Rho guanine exchange factor (GEF) 16 (ARHGEF16), mRNA [NM_014448]
GTPBP3	-878.772	-28.2706	0.000401083	0.0458242	-4.55111	ref|Homo sapiens GTP binding protein 3 (mitochondrial) (GTPBP3), nuclear gene encoding mitochondrial protein, transcript variant IV, mRNA [NM_133644]
DUSP22	-855.559	-28.0588	0.000408468	0.0461528	-4.55112	ref|Homo sapiens dual specificity phosphatase 22 (DUSP22), mRNA [NM_020185]
DFNB31	-845.41	-30.7565	0.00032688	0.0449256	-4.55108	ref|Homo sapiens deafness, autosomal recessive 31 (DFNB31), transcript variant 1, mRNA [NM_015404]
DARC	-823.623	-25.8615	0.000497836	0.0492529	-4.55115	ref|Homo sapiens Duffy blood group, chemokine receptor (DARC), transcript variant 2, mRNA [NM_002036]
RPGR	-809.046	-39.5975	0.000176962	0.0392412	-4.55102	ref|Homo sapiens retinitis pigmentosa GTPase regulator (RPGR), transcript variant A, mRNA [NM_000328]
THC2538822	-792.993	-30.4076	0.000336062	0.0449256	-4.55109	Unknown
SYNE1	-791.975	-31.2372	0.000314803	0.0449107	-4.55108	gb|Homo sapiens mRNA for KIAA1262 protein, partial cds. [AB033088]
NEDD9	-791.22	-36.7324	0.000212386	0.0407705	-4.55103	ref|Homo sapiens neural precursor cell expressed, developmentally down-regulated 9 (NEDD9), transcript variant 1, mRNA [NM_006403]
ZNF689	-785.694	-28.0124	0.00041011	0.0461528	-4.55112	ref|Homo sapiens zinc finger protein 689 (ZNF689), mRNA [NM_138447]
ZNF423	-781.578	-32.2896	0.000290469	0.0445535	-4.55107	ref|Homo sapiens zinc finger protein 423 (ZNF423), mRNA [NM_015069]
CD163L1	-753.245	-59.5102	6.57e-05	0.0321684	-4.55096	ref|Homo sapiens CD163 molecule-like 1 (CD163L1), mRNA [NM_174941]
CXXC4	-748.919	-67.7751	4.79e-05	0.02972	-4.55095	ens|CXXC-type zinc finger protein 4 (Inhibition of the Dvl and axin complex protein) [Source:UniProtKB/Swiss-Prot;Acc:Q9H2H0] [ENST00000305749]
ENST00000379284	-734.599	-28.8925	0.000380449	0.0449316	-4.5511	ens|Glucose-fructose oxidoreductase domain-containing protein 1 Precursor (EC 1.-.-.-) [Source:UniProtKB/Swiss-Prot;Acc:Q9NXC2] [ENST00000379284]
CXorf36	-718.398	-76.3103	3.59e-05	0.0272593	-4.55095	ref|Homo sapiens chromosome X open reading frame 36 (CXorf36), transcript variant 1, mRNA [NM_176819]
LOC283481	-696.751	-36.902	0.000210022	0.0407705	-4.55103	gb|Homo sapiens hypothetical protein LOC283481, mRNA (cDNA clone IMAGE:5296747). [BC033993]
TCF15	-665.088	-37.7745	0.000198431	0.0407097	-4.55103	ref|Homo sapiens transcription factor 15 (basic helix-loop-helix) (TCF15), mRNA [NM_004609]
ITGA9	-653.862	-26.8337	0.000455201	0.0474893	-4.55113	ref|Homo sapiens integrin, alpha 9 (ITGA9), mRNA [NM_002207]
SEMA5B	-646.197	-29.3877	0.000365077	0.0449256	-4.5511	ref|Homo sapiens sema domain, seven thrombospondin repeats (type 1 and type 1-like), transmembrane domain (TM) and short cytoplasmic domain, (semaphorin) 5B (SEMA5B), transcript variant 1, mRNA [NM_001031702]
FLJ41603	-608.668	-38.3457	0.000191326	0.0402456	-4.55102	ref|Homo sapiens FLJ41603 protein (FLJ41603), mRNA [NM_001001669]
CHL1	-599.512	-47.5171	0.000113622	0.0351666	-4.55099	ref|Homo sapiens cell adhesion molecule with homology to L1CAM (close homolog of L1) (CHL1), mRNA [NM_006614]
PRDM11	-593.94	-34.3766	0.000249484	0.0416727	-4.55105	ref|Homo sapiens PR domain containing 11 (PRDM11), mRNA [NM_020229]
ZNF366	-582.443	-46.1746	0.000121818	0.0351666	-4.55099	ref|Homo sapiens zinc finger protein 366 (ZNF366), mRNA [NM_152625]
MYO15B	-572.212	-26.2054	0.000482133	0.0484447	-4.55114	ref|Homo sapiens myosin XVB pseudogene (MYO15B) on chromosome 17 [NR_003587]
ABCA11	-541.614	-25.3377	0.000523165	0.0496718	-4.55116	NA
FCN1	-538.341	-42.5154	0.000148885	0.0373607	-4.55101	ref|Homo sapiens ficolin (collagen/fibrinogen domain containing) 1 (FCN1), mRNA [NM_002003]
APOB48R	-533.956	-43.8858	0.000137839	0.0373607	-4.551	ref|Homo sapiens apolipoprotein B48 receptor (APOB48R), mRNA [NM_018690]
CD33	-486.329	-26.3558	0.000475488	0.0482486	-4.55114	ref|Homo sapiens CD33 molecule (CD33), transcript variant 1, mRNA [NM_001772]
A_23_P21907	-471.132	-32.277	0.000290744	0.0445535	-4.55107	Unknown
HSD11B2	-466.328	-25.6239	0.000509107	0.0495868	-4.55115	ref|Homo sapiens hydroxysteroid (11-beta) dehydrogenase 2 (HSD11B2), mRNA [NM_000196]
RGS6	-457.249	-38.8132	0.000185776	0.0398225	-4.55102	ref|Homo sapiens regulator of G-protein signaling 6 (RGS6), mRNA [NM_004296]
ENST00000376347	-419.26	-35.5811	0.000229465	0.0410449	-4.55104	ens|Kinesin-like protein KIF27 [Source:UniProtKB/Swiss-Prot;Acc:Q86VH2] [ENST00000376347]
GPBAR1	-415.484	-41.434	0.000158505	0.0373607	-4.55101	ref|Homo sapiens G protein-coupled bile acid receptor 1 (GPBAR1), transcript variant 1, mRNA [NM_001077191]
SERHL2	-414.519	-43.6137	0.000139938	0.0373607	-4.551	ref|Homo sapiens serine hydrolase-like 2 (SERHL2), mRNA [NM_014509]
ASRGL1	-396.43	-31.0268	0.000320011	0.0449256	-4.55108	ref|Homo sapiens asparaginase like 1 (ASRGL1), transcript variant 1, mRNA [NM_001083926]
A_23_P170551	-394.976	-32.5326	0.000285226	0.0443885	-4.55107	Unknown
AW136683	-386.783	-30.8653	0.000324091	0.0449256	-4.55108	gb|AW136683 UI-H-BI1-adh-f-02-0-UI.s1 NCI_CGAP_Sub3 Homo sapiens cDNA clone IMAGE:2716923 3', mRNA sequence [AW136683]
HOXB4	-375.675	-27.6864	0.000421928	0.0468013	-4.55112	ref|Homo sapiens homeobox B4 (HOXB4), mRNA [NM_024015]
IL13	-373.45	-25.6501	0.000507844	0.0495868	-4.55115	ref|Homo sapiens interleukin 13 (IL13), mRNA [NM_002188]
WNT6	-330.449	-29.4015	0.000364662	0.0449256	-4.5511	ref|Homo sapiens wingless-type MMTV integration site family, member 6 (WNT6), mRNA [NM_006522]
RAP2B	-303.794	-27.1156	0.000443803	0.0474532	-4.55113	ref|Homo sapiens RAP2B, member of RAS oncogene family (RAP2B), mRNA [NM_002886]
TC2N	-297.571	-28.494	0.000393493	0.0454182	-4.55111	ref|Homo sapiens tandem C2 domains, nuclear (TC2N), transcript variant 1, mRNA [NM_152332]
NOS2A	-295.255	-25.3731	0.000521398	0.0496586	-4.55116	NA
THC2683524	-268.355	-25.5759	0.000511426	0.0495868	-4.55116	Unknown
CCDC136	241.633	26.3403	0.000476163	0.0482486	-4.55114	ref|Homo sapiens coiled-coil domain containing 136 (CCDC136), mRNA [NM_022742]
C3orf34	258.395	29.134	0.000372842	0.0449256	-4.5511	ref|Homo sapiens chromosome 3 open reading frame 34 (C3orf34), mRNA [NM_032898]
ZNF627	262.16	29.0989	0.000373934	0.0449256	-4.5511	ref|Homo sapiens zinc finger protein 627 (ZNF627), mRNA [NM_145295]
USP6NL	264.131	28.9933	0.000377249	0.0449256	-4.5511	ref|Homo sapiens USP6 N-terminal like (USP6NL), mRNA [NM_001080491]
FLJ27352	272.917	28.6034	0.000389851	0.0453466	-4.55111	gb|Homo sapiens cDNA FLJ27352 fis, clone TST05165. [AK130862]
PDE4DIP	295.507	30.1246	0.000343776	0.0449256	-4.55109	ref|Homo sapiens phosphodiesterase 4D interacting protein (PDE4DIP), transcript variant 3, mRNA [NM_022359]
RGS17	295.748	29.6494	0.000357303	0.0449256	-4.5511	ref|Homo sapiens regulator of G-protein signaling 17 (RGS17), mRNA [NM_012419]
AK096256	309.634	28.4021	0.000396588	0.045426	-4.55111	gb|Homo sapiens cDNA FLJ38937 fis, clone NT2NE2015511. [AK096256]
HYAL3	326.866	34.827	0.00024172	0.0414999	-4.55105	ref|Homo sapiens hyaluronoglucosaminidase 3 (HYAL3), mRNA [NM_003549]
ZNF576	343.737	32.7938	0.000279742	0.0439279	-4.55106	ref|Homo sapiens zinc finger protein 576 (ZNF576), mRNA [NM_024327]
MSH3	349.075	37.3444	0.000204029	0.0407097	-4.55103	ref|Homo sapiens mutS homolog 3 (E. coli) (MSH3), mRNA [NM_002439]
THC2538610	350.559	25.7296	0.000504049	0.0495868	-4.55115	Unknown
GRIA3	368.212	34.4362	0.000248438	0.0416727	-4.55105	ref|Homo sapiens glutamate receptor, ionotrophic, AMPA 3 (GRIA3), transcript variant 2, mRNA [NM_000828]
MFSD9	368.564	29.5111	0.000361381	0.0449256	-4.5511	ref|Homo sapiens major facilitator superfamily domain containing 9 (MFSD9), mRNA [NM_032718]
C14orf142	376.569	26.8205	0.000455745	0.0474893	-4.55113	ref|Homo sapiens chromosome 14 open reading frame 142 (C14orf142), mRNA [NM_032490]
THC2630830	410.09	26.6014	0.000464906	0.047968	-4.55114	thc|BC017370 RBX1 protein {Homo sapiens} (exp=-1; wgp=0; cg=0), partial (63%) [THC2630830]
RAB3B	412.983	45.7249	0.000124751	0.0355421	-4.55099	gb|Homo sapiens cDNA FLJ11245 fis, clone PLACE1008629. [AK002107]
SNX13	415.02	28.8042	0.000383288	0.0449316	-4.55111	ref|Homo sapiens sorting nexin 13 (SNX13), mRNA [NM_015132]
C17orf39	417.645	31.2523	0.000314434	0.0449107	-4.55108	ref|Homo sapiens chromosome 17 open reading frame 39 (C17orf39), mRNA [NM_024052]
SIX4	423.599	37.2498	0.00020529	0.0407097	-4.55103	ref|Homo sapiens SIX homeobox 4 (SIX4), mRNA [NM_017420]
BBS12	425.012	46.8748	0.000117443	0.0351666	-4.55099	ref|Homo sapiens Bardet-Biedl syndrome 12 (BBS12), mRNA [NM_152618]
ZNF425	445.694	40.7958	0.000164597	0.038273	-4.55101	ref|Homo sapiens zinc finger protein 425 (ZNF425), mRNA [NM_001001661]
CLIP4	462.288	26.996	0.00044859	0.0474893	-4.55113	ref|Homo sapiens CAP-GLY domain containing linker protein family, member 4 (CLIP4), mRNA [NM_024692]
ANKRD49	472.705	35.5457	0.000230022	0.0410449	-4.55104	ref|Homo sapiens ankyrin repeat domain 49 (ANKRD49), mRNA [NM_017704]
ZNF84	479.027	51.894	9.17e-05	0.0346941	-4.55098	ref|Homo sapiens zinc finger protein 84 (ZNF84), transcript variant 1, mRNA [NM_003428]
FAM92A1	481.723	25.6548	0.00050762	0.0495868	-4.55115	ref|Homo sapiens family with sequence similarity 92, member A1 (FAM92A1), mRNA [NM_145269]
KCNMA1	484.892	46.6216	0.000118999	0.0351666	-4.55099	ref|Homo sapiens potassium large conductance calcium-activated channel, subfamily M, alpha member 1 (KCNMA1), transcript variant 2, mRNA [NM_002247]
AMACR	515.678	42.9553	0.000145207	0.0373607	-4.551	ref|Homo sapiens alpha-methylacyl-CoA racemase (AMACR), transcript variant 1, mRNA [NM_014324]
THC2662279	528.291	29.4711	0.000362574	0.0449256	-4.5511	thc|Q5DBE9_SCHJA (Q5DBE9) SJCHGC01974 protein, partial (30%) [THC2662279]
TATDN3	550.966	27.9132	0.000413656	0.0464357	-4.55112	ref|Homo sapiens TatD DNase domain containing 3 (TATDN3), transcript variant 1, mRNA [NM_001042552]
MR1	566.341	47.3207	0.000114771	0.0351666	-4.55099	gb|full-length cDNA clone CS0DI058YN23 of Placenta Cot 25-normalized of Homo sapiens (human). [CR602405]
PAPPA	573.504	60.7271	6.26e-05	0.031805	-4.55096	ref|Homo sapiens pregnancy-associated plasma protein A, pappalysin 1 (PAPPA), mRNA [NM_002581]
AK093640	619.435	26.4603	0.000470942	0.0480811	-4.55114	gb|Homo sapiens cDNA FLJ36321 fis, clone THYMU2005482. [AK093640]
LOC137886	651.096	51.0547	9.54e-05	0.0351666	-4.55098	NA
C6orf203	664.957	25.9128	0.000495446	0.0491245	-4.55115	ref|Homo sapiens chromosome 6 open reading frame 203 (C6orf203), transcript variant 1, mRNA [NM_016487]
C11orf1	665.265	64.1579	5.48e-05	0.0316023	-4.55096	ref|Homo sapiens chromosome 11 open reading frame 1 (C11orf1), mRNA [NM_022761]
LRRC20	667.362	26.94	0.000450855	0.0474893	-4.55113	ref|Homo sapiens leucine rich repeat containing 20 (LRRC20), transcript variant 3, mRNA [NM_018205]
THC2713545	668.514	37.4749	0.000202307	0.0407097	-4.55103	thc|Q6TDT1_HUMAN (Q6TDT1) Protein transactivated by hepatitis B virus E antigen, partial (34%) [THC2713545]
KIAA1826	681.315	26.5316	0.00046788	0.0479764	-4.55114	ref|Homo sapiens KIAA1826 (KIAA1826), mRNA [NM_032424]
ZDHHC12	682.932	29.0358	0.00037591	0.0449256	-4.5511	ref|Homo sapiens zinc finger, DHHC-type containing 12 (ZDHHC12), mRNA [NM_032799]
C8orf57	711.132	27.3488	0.000434679	0.0471579	-4.55113	NA
PEX11B	721.737	28.6228	0.000389209	0.0453466	-4.55111	ref|Homo sapiens peroxisomal biogenesis factor 11 beta (PEX11B), mRNA [NM_003846]
MOCS2	723.444	31.9666	0.000297645	0.0445535	-4.55107	ref|Homo sapiens molybdenum cofactor synthesis 2 (MOCS2), transcript variant 3, mRNA [NM_004531]
IKIP	728.258	27.5104	0.000428509	0.0469327	-4.55112	ref|Homo sapiens IKK interacting protein (IKIP), transcript variant 1, mRNA [NM_153687]
RTN3	734.931	37.2818	0.000204863	0.0407097	-4.55103	ref|Homo sapiens reticulon 3 (RTN3), transcript variant 4, mRNA [NM_201430]
IDH3G	746.6	31.2613	0.000314214	0.0449107	-4.55108	ref|Homo sapiens isocitrate dehydrogenase 3 (NAD+) gamma (IDH3G), nuclear gene encoding mitochondrial protein, transcript variant 1, mRNA [NM_004135]
A_24_P298928	756.95	54.2753	8.22e-05	0.0336545	-4.55097	Unknown
CDKN2B	758.851	55.417	7.82e-05	0.0335173	-4.55097	ref|Homo sapiens cyclin-dependent kinase inhibitor 2B (p15, inhibits CDK4) (CDKN2B), transcript variant 1, mRNA [NM_004936]
CCDC98	760.524	25.9576	0.000493375	0.0490681	-4.55115	NA
VAPA	762.016	42.5168	0.000148874	0.0373607	-4.55101	ref|Homo sapiens VAMP (vesicle-associated membrane protein)-associated protein A, 33kDa (VAPA), transcript variant 1, mRNA [NM_003574]
SEC22A	767.939	36.4885	0.000215851	0.0407705	-4.55104	ref|Homo sapiens SEC22 vesicle trafficking protein homolog A (S. cerevisiae) (SEC22A), mRNA [NM_012430]
LOC728003	790.839	62.934	5.74e-05	0.031805	-4.55096	gb|PREDICTED: Homo sapiens misc_RNA (LOC728003), miscRNA [XR_015267]
GPC6	803.601	84.5485	2.8e-05	0.0272593	-4.55094	ref|Homo sapiens glypican 6 (GPC6), mRNA [NM_005708]
CHST6	809.646	56.4774	7.47e-05	0.0333983	-4.55097	ref|Homo sapiens carbohydrate (N-acetylglucosamine 6-O) sulfotransferase 6 (CHST6), mRNA [NM_021615]
THC2651023	809.684	25.1687	0.000531728	0.0499702	-4.55116	Unknown
IRX5	814.185	31.7425	0.000302773	0.0449107	-4.55107	ref|Homo sapiens iroquois homeobox 5 (IRX5), mRNA [NM_005853]
GDNF	858.17	81.9572	3.02e-05	0.0272593	-4.55094	ens|Glial cell line-derived neurotrophic factor Precursor (Astrocyte-derived trophic factor)(ATF)(hGDNF) [Source:UniProtKB/Swiss-Prot;Acc:P39905] [ENST00000381826]
PDCD2	860.854	37.8448	0.000197538	0.0407097	-4.55103	ref|Homo sapiens programmed cell death 2 (PDCD2), transcript variant 1, mRNA [NM_002598]
LOC100128385	862.393	39.3633	0.000179532	0.0392853	-4.55102	NA
STXBP5	903.974	26.0287	0.000490111	0.0490275	-4.55115	ref|Homo sapiens syntaxin binding protein 5 (tomosyn) (STXBP5), transcript variant 1, mRNA [NM_139244]
SLC27A5	906.379	32.4546	0.000286895	0.0443885	-4.55107	ref|Homo sapiens solute carrier family 27 (fatty acid transporter), member 5 (SLC27A5), mRNA [NM_012254]
B4GALT1	1008.13	35.5353	0.000230185	0.0410449	-4.55104	ref|Homo sapiens UDP-Gal:betaGlcNAc beta 1,4- galactosyltransferase, polypeptide 1 (B4GALT1), mRNA [NM_001497]
CDH4	1029.88	29.0933	0.000374108	0.0449256	-4.5511	ref|Homo sapiens cadherin 4, type 1, R-cadherin (retinal) (CDH4), mRNA [NM_001794]
INSIG2	1040.38	67.5594	4.83e-05	0.02972	-4.55095	ref|Homo sapiens insulin induced gene 2 (INSIG2), mRNA [NM_016133]
SLC35A2	1048.29	34.6966	0.000243933	0.0414999	-4.55105	ref|Homo sapiens solute carrier family 35 (UDP-galactose transporter), member A2 (SLC35A2), transcript variant 3, mRNA [NM_001042498]
PTPLA	1075.6	61.7567	6.01e-05	0.031805	-4.55096	ref|Homo sapiens protein tyrosine phosphatase-like (proline instead of catalytic arginine), member A (PTPLA), mRNA [NM_014241]
AK094629	1076.28	25.2354	0.000528325	0.0498586	-4.55116	gb|Homo sapiens cDNA FLJ37310 fis, clone BRAMY2016706. [AK094629]
APCDD1L	1108.14	56.0013	7.62e-05	0.0333983	-4.55097	ref|Homo sapiens adenomatosis polyposis coli down-regulated 1-like (APCDD1L), mRNA [NM_153360]
CCDC98	1109.09	26.993	0.000448713	0.0474893	-4.55113	NA
GTF2IRD2	1111.56	28.0252	0.000409656	0.0461528	-4.55112	gb|Homo sapiens transcription factor GTF2IRD2 isoform 2 (GTF2IRD2) mRNA, complete cds, alternatively spliced. [AY336979]
TTC8	1126.56	31.7593	0.000302385	0.0449107	-4.55107	ref|Homo sapiens tetratricopeptide repeat domain 8 (TTC8), transcript variant 1, mRNA [NM_144596]
HS3ST3B1	1141.82	25.7494	0.000503107	0.0495868	-4.55115	ref|Homo sapiens heparan sulfate (glucosamine) 3-O-sulfotransferase 3B1 (HS3ST3B1), mRNA [NM_006041]
SPG11	1156.67	36.6301	0.000213829	0.0407705	-4.55103	ref|Homo sapiens spastic paraplegia 11 (autosomal recessive) (SPG11), mRNA [NM_025137]
SORCS2	1170.66	27.4156	0.000432112	0.047119	-4.55112	ref|Homo sapiens sortilin-related VPS10 domain containing receptor 2 (SORCS2), mRNA [NM_020777]
MTDH	1207.46	50.92	9.6e-05	0.0351666	-4.55098	ref|Homo sapiens metadherin (MTDH), mRNA [NM_178812]
SFT2D2	1239.96	30.1936	0.000341873	0.0449256	-4.55109	ref|Homo sapiens SFT2 domain containing 2 (SFT2D2), mRNA [NM_199344]
SLC38A10	1251.34	44.1441	0.000135887	0.0372984	-4.551	ref|Homo sapiens solute carrier family 38, member 10 (SLC38A10), transcript variant 1, mRNA [NM_001037984]
HSBP1	1266.5	33.1552	0.000272396	0.0433283	-4.55106	ref|Homo sapiens heat shock factor binding protein 1 (HSBP1), mRNA [NM_001537]
FAM45B	1267.28	31.2008	0.000315694	0.0449107	-4.55108	ref|Homo sapiens family with sequence similarity 45, member B (FAM45B), mRNA [NM_018472]
FAS	1281.77	33.6264	0.000263218	0.0423169	-4.55106	ref|Homo sapiens Fas (TNF receptor superfamily, member 6) (FAS), transcript variant 1, mRNA [NM_000043]
RPP38	1290.98	31.6332	0.000305319	0.0449107	-4.55107	ref|Homo sapiens ribonuclease P/MRP 38kDa subunit (RPP38), transcript variant 1, mRNA [NM_183005]
B9D1	1330.53	69.5228	4.5e-05	0.02972	-4.55095	ref|Homo sapiens B9 protein domain 1 (B9D1), mRNA [NM_015681]
FAS	1338.11	31.3279	0.000312594	0.0449107	-4.55108	ref|Homo sapiens Fas (TNF receptor superfamily, member 6) (FAS), transcript variant 1, mRNA [NM_000043]
C16orf33	1415.31	31.4156	0.00031048	0.0449107	-4.55108	NA
LOC402026	1435.21	29.6337	0.000357765	0.0449256	-4.5511	ref|PREDICTED: Homo sapiens misc_RNA (LOC402026), miscRNA [XR_019171]
KDSR	1446.4	53.2424	8.62e-05	0.0337875	-4.55097	ref|Homo sapiens 3-ketodihydrosphingosine reductase (KDSR), mRNA [NM_002035]
CHEK1	1454.97	34.2064	0.00025251	0.0419436	-4.55105	ref|Homo sapiens CHK1 checkpoint homolog (S. pombe) (CHEK1), transcript variant 1, mRNA [NM_001274]
HDAC2	1506.63	31.4226	0.000310312	0.0449107	-4.55108	ref|Homo sapiens histone deacetylase 2 (HDAC2), mRNA [NM_001527]
ME1	1509.28	35.6542	0.000228324	0.0410449	-4.55104	ref|Homo sapiens malic enzyme 1, NADP(+)-dependent, cytosolic (ME1), mRNA [NM_002395]
LARGE	1509.72	28.5021	0.000393221	0.0454182	-4.55111	ref|Homo sapiens like-glycosyltransferase (LARGE), transcript variant 1, mRNA [NM_004737]
N48043	1585.96	34.3819	0.000249392	0.0416727	-4.55105	gb|N48043 yy23h06.r1 Soares melanocyte 2NbHM Homo sapiens cDNA clone IMAGE:272123 5' similar to gb:X04665_cds1 THROMBOSPONDIN 1 PRECURSOR (HUMAN);, mRNA sequence [N48043]
SAR1B	1587.65	29.107	0.00037368	0.0449256	-4.5511	ref|Homo sapiens SAR1 homolog B (S. cerevisiae) (SAR1B), transcript variant 1, mRNA [NM_001033503]
WRB	1707.75	26.7295	0.000459518	0.0476618	-4.55114	ref|Homo sapiens tryptophan rich basic protein (WRB), mRNA [NM_004627]
NUDT11	1743.91	33.5615	0.000264457	0.0423648	-4.55106	ref|Homo sapiens nudix (nucleoside diphosphate linked moiety X)-type motif 11 (NUDT11), mRNA [NM_018159]
XPOT	1820.96	29.4931	0.000361917	0.0449256	-4.5511	ref|Homo sapiens exportin, tRNA (nuclear export receptor for tRNAs) (XPOT), mRNA [NM_007235]
HNMT	1964.68	76.1013	3.62e-05	0.0272593	-4.55095	ref|Homo sapiens histamine N-methyltransferase (HNMT), transcript variant 1, mRNA [NM_006895]
CLUAP1	2052.36	36.6413	0.00021367	0.0407705	-4.55103	ref|Homo sapiens clusterin associated protein 1 (CLUAP1), transcript variant 2, mRNA [NM_024793]
C18orf21	2116.51	34.9578	0.00023953	0.0414999	-4.55105	ref|Homo sapiens chromosome 18 open reading frame 21 (C18orf21), mRNA [NM_031446]
KDELR2	2118.16	29.1521	0.000372281	0.0449256	-4.5511	ref|Homo sapiens KDEL (Lys-Asp-Glu-Leu) endoplasmic reticulum protein retention receptor 2 (KDELR2), transcript variant 1, mRNA [NM_006854]
ALS2CR4	2135.92	30.9	0.000323209	0.0449256	-4.55108	ref|Homo sapiens amyotrophic lateral sclerosis 2 (juvenile) chromosome region, candidate 4 (ALS2CR4), transcript variant 1, mRNA [NM_001044385]
FGGY	2139.21	44.4147	0.000133884	0.0372984	-4.551	ref|Homo sapiens FGGY carbohydrate kinase domain containing (FGGY), transcript variant 2, mRNA [NM_018291]
NUP37	2170.44	32.8037	0.000279537	0.0439279	-4.55106	ref|Homo sapiens nucleoporin 37kDa (NUP37), mRNA [NM_024057]
THBS1	2252.73	62.0613	5.94e-05	0.031805	-4.55096	ref|Homo sapiens thrombospondin 1 (THBS1), mRNA [NM_003246]
KIAA1609	2270.12	36.369	0.000217577	0.0407705	-4.55104	ref|Homo sapiens KIAA1609 (KIAA1609), mRNA [NM_020947]
TMEM166	2290.32	40.6599	0.000165937	0.038306	-4.55101	NA
MRPL39	2291.48	27.5218	0.000428078	0.0469327	-4.55112	ref|Homo sapiens mitochondrial ribosomal protein L39 (MRPL39), nuclear gene encoding mitochondrial protein, transcript variant 1, mRNA [NM_017446]
DECR1	2359.02	29.9997	0.00034726	0.0449256	-4.55109	ref|Homo sapiens 2,4-dienoyl CoA reductase 1, mitochondrial (DECR1), nuclear gene encoding mitochondrial protein, mRNA [NM_001359]
SC4MOL	2383.55	89.1123	2.46e-05	0.0272593	-4.55094	ref|Homo sapiens sterol-C4-methyl oxidase-like (SC4MOL), transcript variant 1, mRNA [NM_006745]
THBS1	2390.21	28.2043	0.000403375	0.0458533	-4.55111	ref|Homo sapiens thrombospondin 1 (THBS1), mRNA [NM_003246]
OGG1	2415.62	25.5798	0.000511236	0.0495868	-4.55116	ref|Homo sapiens 8-oxoguanine DNA glycosylase (OGG1), nuclear gene encoding mitochondrial protein, transcript variant 1a, mRNA [NM_002542]
RAD50	2419.56	26.582	0.000465731	0.047968	-4.55114	ref|Homo sapiens RAD50 homolog (S. cerevisiae) (RAD50), transcript variant 1, mRNA [NM_005732]
ITGAE	2426.25	49.334	0.000103717	0.0351666	-4.55098	ref|Homo sapiens integrin, alpha E (antigen CD103, human mucosal lymphocyte antigen 1; alpha polypeptide) (ITGAE), mRNA [NM_002208]
THBS1	2468.9	56.848	7.35e-05	0.0333983	-4.55097	ref|Homo sapiens thrombospondin 1 (THBS1), mRNA [NM_003246]
CCDC5	2470.97	49.1591	0.000104617	0.0351666	-4.55098	ref|Homo sapiens coiled-coil domain containing 5 (spindle associated) (CCDC5), mRNA [NM_138443]
TTC9C	2524.84	42.0979	0.000152499	0.0373607	-4.55101	ref|Homo sapiens tetratricopeptide repeat domain 9C (TTC9C), mRNA [NM_173810]
MTHFD1L	2547.71	29.0728	0.00037475	0.0449256	-4.5511	gb|Homo sapiens truncated C1-tetrahydrofolate synthase mRNA, complete cds; nuclear gene for mitochondrial product; alternatively spliced. [AY374131]
TYMS	2564.43	34.8236	0.000241778	0.0414999	-4.55105	ref|Homo sapiens thymidylate synthetase (TYMS), mRNA [NM_001071]
IRX3	2565.81	36.1127	0.000221347	0.0407705	-4.55104	ref|Homo sapiens iroquois homeobox 3 (IRX3), mRNA [NM_024336]
WASF1	2601.52	32.1738	0.000293012	0.0445535	-4.55107	ref|Homo sapiens WAS protein family, member 1 (WASF1), transcript variant 1, mRNA [NM_003931]
THBS1	2604.62	29.616	0.000358282	0.0449256	-4.5511	ref|Homo sapiens thrombospondin 1 (THBS1), mRNA [NM_003246]
LOC283454	2745.42	193.47	3.74e-06	0.0186945	-4.55092	gb|Homo sapiens cDNA FLJ37411 fis, clone BRAMY2028682. [AK094730]
KIAA0372	2745.52	36.0584	0.000222158	0.0407705	-4.55104	NA
ZCCHC9	2746.96	27.6313	0.000423975	0.0468013	-4.55112	ref|Homo sapiens zinc finger, CCHC domain containing 9 (ZCCHC9), transcript variant 1, mRNA [NM_032280]
ENST00000340556	2773.14	36.5932	0.000214353	0.0407705	-4.55104	ens|MORN repeat-containing protein 2 (MORN motif protein in testis) [Source:UniProtKB/Swiss-Prot;Acc:Q502X0] [ENST00000340556]
MOCOS	2874.52	35.5034	0.000230687	0.0410449	-4.55104	ref|Homo sapiens molybdenum cofactor sulfurase (MOCOS), mRNA [NM_017947]
GLT8D4	2878.8	28.2128	0.000403078	0.0458533	-4.55111	ref|Homo sapiens glycosyltransferase 8 domain containing 4 (GLT8D4), mRNA [NM_001080393]
FLJ39632	2918.48	29.2636	0.000368845	0.0449256	-4.5511	gb|Homo sapiens cDNA clone IMAGE:5270501. [BC041856]
MMS19	2937.93	27.3468	0.000434756	0.0471579	-4.55113	ref|Homo sapiens MMS19 nucleotide excision repair homolog (S. cerevisiae) (MMS19), mRNA [NM_022362]
MITD1	3066.16	25.4911	0.000515564	0.049647	-4.55116	ref|Homo sapiens MIT, microtubule interacting and transport, domain containing 1 (MITD1), mRNA [NM_138798]
RRAS2	3107.01	36.9166	0.00020982	0.0407705	-4.55103	ref|Homo sapiens related RAS viral (r-ras) oncogene homolog 2 (RRAS2), transcript variant 1, mRNA [NM_012250]
CFL2	3107.49	39.4955	0.000178075	0.0392853	-4.55102	ref|Homo sapiens cofilin 2 (muscle) (CFL2), transcript variant 1, mRNA [NM_021914]
ZDHHC24	3120.27	106.316	1.6e-05	0.0222329	-4.55093	ref|Homo sapiens zinc finger, DHHC-type containing 24 (ZDHHC24), mRNA [NM_207340]
LOC389705	3333.09	342.473	9.32e-07	0.0127091	-4.55092	ref|Homo sapiens chromosome 4 open reading frame 27 pseudogene (LOC389705), non-coding RNA [NR_003920]
PFN2	3382.48	53.0613	8.69e-05	0.0337875	-4.55097	ref|Homo sapiens profilin 2 (PFN2), transcript variant 1, mRNA [NM_053024]
MAT2B	3424.89	47.023	0.000116545	0.0351666	-4.55099	ref|Homo sapiens methionine adenosyltransferase II, beta (MAT2B), transcript variant 2, mRNA [NM_182796]
MRPS16	3658.15	74.7245	3.78e-05	0.0272593	-4.55095	ref|Homo sapiens mitochondrial ribosomal protein S16 (MRPS16), nuclear gene encoding mitochondrial protein, mRNA [NM_016065]
CISD1	3864.77	32.8783	0.000277999	0.0439279	-4.55106	ref|Homo sapiens CDGSH iron sulfur domain 1 (CISD1), mRNA [NM_018464]
SPHK2	3992.33	40.237	0.000170207	0.0386714	-4.55102	ref|Homo sapiens sphingosine kinase 2 (SPHK2), mRNA [NM_020126]
FGF2	4075.99	42.3589	0.000150226	0.0373607	-4.55101	ref|Homo sapiens fibroblast growth factor 2 (basic) (FGF2), mRNA [NM_002006]
MTHFD1L	4081.34	39.3409	0.00017978	0.0392853	-4.55102	gb|Homo sapiens truncated C1-tetrahydrofolate synthase mRNA, complete cds; nuclear gene for mitochondrial product; alternatively spliced. [AY374131]
CDH2	4124.3	118.027	1.24e-05	0.0201022	-4.55093	ref|Homo sapiens cadherin 2, type 1, N-cadherin (neuronal) (CDH2), mRNA [NM_001792]
C4orf27	4269.15	117.189	1.27e-05	0.0201022	-4.55093	ref|Homo sapiens chromosome 4 open reading frame 27 (C4orf27), mRNA [NM_017867]
FGF2	4378.83	37.528	0.000201612	0.0407097	-4.55103	ref|Homo sapiens fibroblast growth factor 2 (basic) (FGF2), mRNA [NM_002006]
TXNL4A	4498.8	31.6453	0.000305036	0.0449107	-4.55107	ref|Homo sapiens thioredoxin-like 4A (TXNL4A), mRNA [NM_006701]
FGF2	4511.4	51.9658	9.14e-05	0.0346941	-4.55098	ref|Homo sapiens fibroblast growth factor 2 (basic) (FGF2), mRNA [NM_002006]
A_24_P572229	4664.47	26.8863	0.000453044	0.0474893	-4.55113	Unknown
OAT	4693.96	108.917	1.51e-05	0.0222329	-4.55093	ref|Homo sapiens ornithine aminotransferase (gyrate atrophy) (OAT), nuclear gene encoding mitochondrial protein, mRNA [NM_000274]
ALDH7A1	4818.1	29.3204	0.000367114	0.0449256	-4.5511	ref|Homo sapiens aldehyde dehydrogenase 7 family, member A1 (ALDH7A1), mRNA [NM_001182]
STEAP1	4965.35	25.3652	0.000521793	0.0496586	-4.55116	ref|Homo sapiens six transmembrane epithelial antigen of the prostate 1 (STEAP1), mRNA [NM_012449]
AT_ssH_GD_3	5016.59	62.802	5.77e-05	0.031805	-4.55096	Not specified
TAF10	5098.46	48.2253	0.000109608	0.0351666	-4.55099	ref|Homo sapiens TAF10 RNA polymerase II, TATA box binding protein (TBP)-associated factor, 30kDa (TAF10), mRNA [NM_006284]
NEK6	5533.73	83.1369	2.92e-05	0.0272593	-4.55094	ref|Homo sapiens NIMA (never in mitosis gene a)-related kinase 6 (NEK6), mRNA [NM_014397]
POLR3H	5555.93	43.2015	0.000143205	0.0373607	-4.551	ref|Homo sapiens polymerase (RNA) III (DNA directed) polypeptide H (22.9kD) (POLR3H), transcript variant 2, mRNA [NM_001018052]
BC089451	5560.38	136.229	8.77e-06	0.0201022	-4.55093	gb|Homo sapiens cDNA clone IMAGE:30554612. [BC089451]
SNUPN	5925.69	43.8423	0.000138171	0.0373607	-4.551	ref|Homo sapiens snurportin 1 (SNUPN), transcript variant 1, mRNA [NM_005701]
AK094088	6185.55	34.6748	0.000244307	0.0414999	-4.55105	gb|Homo sapiens cDNA FLJ36769 fis, clone ADIPS2000245. [AK094088]
BAG2	6254.64	80.6928	3.14e-05	0.0272593	-4.55094	ref|Homo sapiens BCL2-associated athanogene 2 (BAG2), mRNA [NM_004282]
SYNC1	6275.35	55.5979	7.76e-05	0.0335173	-4.55097	NA
LOC646973	6374.74	31.0195	0.000320194	0.0449256	-4.55108	gb|PREDICTED: Homo sapiens similar to eukaryotic translation elongation factor 1 beta 2 (LOC646973), mRNA [XR_019410]
BC040702	6559.72	49.7254	0.000101744	0.0351666	-4.55098	NA
LRRC32	6592.59	28.6291	0.000389001	0.0453466	-4.55111	ref|Homo sapiens leucine rich repeat containing 32 (LRRC32), transcript variant 1, mRNA [NM_005512]
RNF181	6710.09	25.4342	0.000518362	0.049647	-4.55116	ref|Homo sapiens ring finger protein 181 (RNF181), mRNA [NM_016494]
TALDO1	7075.49	31.6927	0.000303931	0.0449107	-4.55107	ref|Homo sapiens transaldolase 1 (TALDO1), mRNA [NM_006755]
CHCHD1	7418.4	60.7164	6.26e-05	0.031805	-4.55096	ref|Homo sapiens coiled-coil-helix-coiled-coil-helix domain containing 1 (CHCHD1), mRNA [NM_203298]
NEDD8	7526.91	27.0461	0.000446576	0.0474893	-4.55113	ref|Homo sapiens neural precursor cell expressed, developmentally down-regulated 8 (NEDD8), mRNA [NM_006156]
MRPL13	7639.97	30.1015	0.000344417	0.0449256	-4.55109	ref|Homo sapiens mitochondrial ribosomal protein L13 (MRPL13), nuclear gene encoding mitochondrial protein, mRNA [NM_014078]
COPS5	7673.68	33.8071	0.000259814	0.0422295	-4.55105	ref|Homo sapiens COP9 constitutive photomorphogenic homolog subunit 5 (Arabidopsis) (COPS5), mRNA [NM_006837]
XPOT	7937.68	41.5951	0.000157017	0.0373607	-4.55101	ref|Homo sapiens exportin, tRNA (nuclear export receptor for tRNAs) (XPOT), mRNA [NM_007235]
SSU72	8253.31	105.027	1.65e-05	0.0222329	-4.55093	gb|Homo sapiens cDNA FLJ13048 fis, clone NT2RP3001399, weakly similar to SSU72 PROTEIN. [AK023110]
CREG1	8440.06	35.1511	0.000236344	0.0413868	-4.55104	ref|Homo sapiens cellular repressor of E1A-stimulated genes 1 (CREG1), mRNA [NM_003851]
C3orf1	8713.57	46.0165	0.000122838	0.0352201	-4.55099	ref|Homo sapiens chromosome 3 open reading frame 1 (C3orf1), mRNA [NM_016589]
PDIA5	8795.51	29.0078	0.000376791	0.0449256	-4.5511	ref|Homo sapiens protein disulfide isomerase family A, member 5 (PDIA5), mRNA [NM_006810]
GREM1	9236.1	44.8578	0.000130692	0.0370006	-4.551	ref|Homo sapiens gremlin 1, cysteine knot superfamily, homolog (Xenopus laevis) (GREM1), mRNA [NM_013372]
KDELR2	10241.3	26.2193	0.000481512	0.0484447	-4.55114	ref|Homo sapiens KDEL (Lys-Asp-Glu-Leu) endoplasmic reticulum protein retention receptor 2 (KDELR2), transcript variant 1, mRNA [NM_006854]
ZNF598	11119.6	28.8226	0.000382692	0.0449316	-4.55111	ref|Homo sapiens zinc finger protein 598 (ZNF598), mRNA [NM_178167]
ARMCX2	12076.7	30.2681	0.000339833	0.0449256	-4.55109	ref|Homo sapiens armadillo repeat containing, X-linked 2 (ARMCX2), mRNA [NM_014782]
FADD	12279.4	32.452	0.00028695	0.0443885	-4.55107	ref|Homo sapiens Fas (TNFRSF6)-associated via death domain (FADD), mRNA [NM_003824]
A_24_P195257	12588	25.4677	0.000516713	0.049647	-4.55116	Unknown
BBC3	12947.2	55.9389	7.64e-05	0.0333983	-4.55097	ref|Homo sapiens BCL2 binding component 3 (BBC3), transcript variant 4, mRNA [NM_014417]
SPON1	13283.9	43.5655	0.000140314	0.0373607	-4.551	ref|Homo sapiens spondin 1, extracellular matrix protein (SPON1), mRNA [NM_006108]
NF2	13934.7	175.909	4.71e-06	0.0201022	-4.55092	ref|Homo sapiens neurofibromin 2 (merlin) (NF2), transcript variant 13, mRNA [NM_181831]
IDH1	14370.9	37.677	0.000199681	0.0407097	-4.55103	ref|Homo sapiens isocitrate dehydrogenase 1 (NADP+), soluble (IDH1), mRNA [NM_005896]
A_24_P212726	14656.1	25.4363	0.000518258	0.049647	-4.55116	Unknown
LOC728992	15440.2	85.3063	2.74e-05	0.0272593	-4.55094	NA
A_24_P93052	15542.3	33.4635	0.00026634	0.0425152	-4.55106	Unknown
MME	15625.5	60.6099	6.29e-05	0.031805	-4.55096	ref|Homo sapiens membrane metallo-endopeptidase (MME), transcript variant 2b, mRNA [NM_007289]
XR_019235	16561.3	29.1435	0.000372546	0.0449256	-4.5511	NA
ACAT2	17670.5	31.0286	0.000319964	0.0449256	-4.55108	ref|Homo sapiens acetyl-Coenzyme A acetyltransferase 2 (ACAT2), mRNA [NM_005891]
TNFRSF12A	19289.3	41.7656	0.000155464	0.0373607	-4.55101	ref|Homo sapiens tumor necrosis factor receptor superfamily, member 12A (TNFRSF12A), mRNA [NM_016639]
DR158956	22138.4	27.6255	0.000424191	0.0468013	-4.55112	gb|HESC2_96_E07.g1_A035 NIH_MGC_258 Homo sapiens cDNA clone IMAGE:7967824 5', mRNA sequence [DR158956]
PRDX5	24146.8	58.037	6.99e-05	0.0331102	-4.55097	ref|Homo sapiens peroxiredoxin 5 (PRDX5), nuclear gene encoding mitochondrial protein, transcript variant 1, mRNA [NM_012094]
EEF1B2	24715.4	79.1549	3.29e-05	0.0272593	-4.55094	ref|Homo sapiens eukaryotic translation elongation factor 1 beta 2 (EEF1B2), transcript variant 1, mRNA [NM_001959]
PRSS23	25062.1	35.9596	0.000223643	0.0407705	-4.55104	ref|Homo sapiens protease, serine, 23 (PRSS23), mRNA [NM_007173]
XR_019277	25331.3	82.4984	2.97e-05	0.0272593	-4.55094	NA
UQCRH	26614.8	36.4499	0.000216406	0.0407705	-4.55104	gb|Homo sapiens mitochondrial hinge protein precursor, mRNA, complete cds. [M36647]
RPS10	33605.5	123.014	1.12e-05	0.0201022	-4.55093	gb|602185927T1 NIH_MGC_45 Homo sapiens cDNA clone IMAGE:4310382 3', mRNA sequence [BF570090]
CD99	34981.4	26.9087	0.000452131	0.0474893	-4.55113	ref|Homo sapiens CD99 molecule (CD99), transcript variant 1, mRNA [NM_002414]
RPS14	37606.8	34.6179	0.000245282	0.0415088	-4.55105	ref|Homo sapiens ribosomal protein S14 (RPS14), transcript variant 3, mRNA [NM_005617]
MMP1	48657.3	37.3318	0.000204197	0.0407097	-4.55103	ref|Homo sapiens matrix metallopeptidase 1 (interstitial collagenase) (MMP1), mRNA [NM_002421]
REXO2	48659.9	59.9136	6.47e-05	0.0320931	-4.55096	ref|Homo sapiens REX2, RNA exonuclease 2 homolog (S. cerevisiae) (REXO2), mRNA [NM_015523]
LOXL2	49943.1	46.1665	0.00012187	0.0351666	-4.55099	ref|Homo sapiens lysyl oxidase-like 2 (LOXL2), mRNA [NM_002318]
LOXL2	53040	34.3501	0.000249953	0.0416727	-4.55105	ref|Homo sapiens lysyl oxidase-like 2 (LOXL2), mRNA [NM_002318]
VAT1	57443.7	36.2857	0.000218792	0.0407705	-4.55104	ref|Homo sapiens vesicle amine transport protein 1 homolog (T. californica) (VAT1), mRNA [NM_006373]
MIF	70511.7	30.031	0.000346382	0.0449256	-4.55109	ref|Homo sapiens macrophage migration inhibitory factor (glycosylation-inhibiting factor) (MIF), mRNA [NM_002415]
BASP1	76143.8	41.8142	0.000155025	0.0373607	-4.55101	ref|Homo sapiens brain abundant, membrane attached signal protein 1 (BASP1), mRNA [NM_006317]
RPL22L1	98846.9	27.4106	0.000432304	0.047119	-4.55112	ref|Homo sapiens ribosomal protein L22-like 1 (RPL22L1), mRNA [NM_001099645]
RPLP0	102591	33.7047	0.000261736	0.0422295	-4.55106	ref|Homo sapiens ribosomal protein, large, P0 (RPLP0), transcript variant 2, mRNA [NM_053275]
SPARC	139282	35.9495	0.000223796	0.0407705	-4.55104	ref|Homo sapiens secreted protein, acidic, cysteine-rich (osteonectin) (SPARC), mRNA [NM_003118]
FTH1	161176	32.1186	0.000294236	0.0445535	-4.55107	ref|Homo sapiens ferritin, heavy polypeptide 1 (FTH1), mRNA [NM_002032]

## Sheet: Significant_in_all_conditions
ID	FC_ADH1	FC_ADH3	FC_ADH5	K-means clustering	Description
HBB	-521293	-521284	-521290	3	ref|Homo sapiens hemoglobin, beta (HBB), mRNA [NM_000518]
HBA1	-432947	-432979	-432955	2	ref|Homo sapiens hemoglobin, alpha 1 (HBA1), mRNA [NM_000558]
GPIHBP1	-142506	-142672	-142666	1	ref|Homo sapiens glycosylphosphatidylinositol anchored high density lipoprotein binding protein 1 (GPIHBP1), mRNA [NM_178172]
VWF	-135577	-140563	-140550	1	ref|Homo sapiens von Willebrand factor (VWF), mRNA [NM_000552]
TM4SF1	-116393	-119441	-118910	1	ref|Homo sapiens transmembrane 4 L six family member 1 (TM4SF1), mRNA [NM_014220]
MYOC	-107279	-108011	-107683	2	ref|Homo sapiens myocilin, trabecular meshwork inducible glucocorticoid response (MYOC), mRNA [NM_000261]
CFH	-48283.6	-48765.8	-48373.2	2	ref|Homo sapiens complement factor H (CFH), transcript variant 1, mRNA [NM_000186]
ARHGDIB	-42132.7	-45081	-45801.3	1	ref|Homo sapiens Rho GDP dissociation inhibitor (GDI) beta (ARHGDIB), mRNA [NM_001175]
CD34	-41240.2	-42472.7	-42433.8	1	ref|Homo sapiens CD34 molecule (CD34), transcript variant 2, mRNA [NM_001773]
RASIP1	-35855.3	-37323	-38058.2	1	ref|Homo sapiens Ras interacting protein 1 (RASIP1), mRNA [NM_017805]
CLEC14A	-33824.7	-34338.6	-34301.4	1	ref|Homo sapiens C-type lectin domain family 14, member A (CLEC14A), mRNA [NM_175060]
SPNS2	-28301	-28702.5	-28715.6	1	ref|Homo sapiens spinster homolog 2 (Drosophila) (SPNS2), mRNA [NM_001124758]
ARID5A	-24257.6	-25029.7	-24583.6	2	ref|Homo sapiens AT rich interactive domain 5A (MRF1-like) (ARID5A), mRNA [NM_212481]
TIMP4	-18451.9	-18192.9	-18394.1	3	ref|Homo sapiens TIMP metallopeptidase inhibitor 4 (TIMP4), mRNA [NM_003256]
GIMAP1	-15626.3	-15858.5	-15900.3	1	ref|Homo sapiens GTPase, IMAP family member 1 (GIMAP1), mRNA [NM_130759]
BTNL9	-14964	-14976.1	-14977.2	1	ref|Homo sapiens butyrophilin-like 9 (BTNL9), mRNA [NM_152547]
GGTA1	-13432.8	-13757.6	-13806.7	1	ref|Homo sapiens glycoprotein, alpha-galactosyltransferase 1 (GGTA1), non-coding RNA [NR_003191]
PIK3C2B	-11443.8	-11538.1	-11459.8	2	ref|Homo sapiens phosphoinositide-3-kinase, class 2, beta polypeptide (PIK3C2B), mRNA [NM_002646]
NTRK2	-10595.6	-10689.6	-10680.7	1	ref|Homo sapiens neurotrophic tyrosine kinase, receptor, type 2 (NTRK2), transcript variant b, mRNA [NM_001007097]
JAM2	-8741.81	-9084.9	-9485.84	1	ens|Junctional adhesion molecule B Precursor (JAM-B)(Junctional adhesion molecule 2)(Vascular endothelial junction-associated molecule)(VE-JAM)(CD322 antigen) [Source:UniProtKB/Swiss-Prot;Acc:P57087] [ENST00000400535]
SCN4A	-8219.5	-8217.73	-8219.44	3	ref|Homo sapiens sodium channel, voltage-gated, type IV, alpha subunit (SCN4A), mRNA [NM_000334]
FAM107A	-8020.78	-11871.8	-11847.7	1	ref|Homo sapiens family with sequence similarity 107, member A (FAM107A), transcript variant 1, mRNA [NM_007177]
EMCN	-7942.49	-8038.16	-8045.46	1	ref|Homo sapiens endomucin (EMCN), mRNA [NM_016242]
GPR116	-7535.5	-7692.71	-7701.61	1	ref|Homo sapiens G protein-coupled receptor 116 (GPR116), transcript variant 1, mRNA [NM_015234]
SCGN	-7311.14	-7314	-7300.71	4	ref|Homo sapiens secretagogin, EF-hand calcium binding protein (SCGN), mRNA [NM_006998]
CR613972	-6677.44	-6787.95	-6811.1	1	gb|full-length cDNA clone CS0DI009YA14 of Placenta Cot 25-normalized of Homo sapiens (human). [CR613972]
BC016022	-6334.25	-6349.11	-6349.94	1	gb|Homo sapiens, clone IMAGE:4720764, mRNA. [BC016022]
KIF26A	-5785.81	-5731.08	-5851.27	3	ref|Homo sapiens kinesin family member 26A (KIF26A), mRNA [NM_015656]
P2RY5	-5647.14	-5758.6	-5732.92	1	ref|Homo sapiens purinergic receptor P2Y, G-protein coupled, 5 (P2RY5), mRNA [NM_005767]
PPP1R14A	-5592.22	-5542.24	-5577.98	3	ref|Homo sapiens protein phosphatase 1, regulatory (inhibitor) subunit 14A (PPP1R14A), mRNA [NM_033256]
SPRY1	-5498.88	-5711.88	-5729.65	1	ref|Homo sapiens sprouty homolog 1, antagonist of FGF signaling (Drosophila) (SPRY1), transcript variant 2, mRNA [NM_199327]
TNMD	-5240.94	-5245.79	-5255.25	1	ref|Homo sapiens tenomodulin (TNMD), mRNA [NM_022144]
LRG1	-3931.52	-3944.65	-3942.12	1	ref|Homo sapiens leucine-rich alpha-2-glycoprotein 1 (LRG1), mRNA [NM_052972]
GBP4	-3815.17	-3924.89	-3929.86	1	ref|Homo sapiens guanylate binding protein 4 (GBP4), mRNA [NM_052941]
GBP2	-3699.51	-4623.81	-4492.61	1	ref|Homo sapiens guanylate binding protein 2, interferon-inducible (GBP2), mRNA [NM_004120]
PIK3R3	-3580.72	-3734.75	-3625.41	2	ref|Homo sapiens phosphoinositide-3-kinase, regulatory subunit 3 (gamma) (PIK3R3), transcript variant 1, mRNA [NM_003629]
RGL3	-2726.83	-2774.59	-2745.94	2	ens|Ral guanine nucleotide dissociation stimulator-like 3 (RalGDS-like 3) [Source:UniProtKB/Swiss-Prot;Acc:Q3MIN7] [ENST00000380456]
TBC1D10C	-2409.63	-2500.43	-2483.74	1	ref|Homo sapiens TBC1 domain family, member 10C (TBC1D10C), mRNA [NM_198517]
RCSD1	-2396.01	-2509.2	-2522.95	1	ref|Homo sapiens RCSD domain containing 1 (RCSD1), mRNA [NM_052862]
ST6GALNAC3	-2316.18	-2282.64	-2266.96	4	ref|Homo sapiens ST6 (alpha-N-acetyl-neuraminyl-2,3-beta-galactosyl-1,3)-N-acetylgalactosaminide alpha-2,6-sialyltransferase 3 (ST6GALNAC3), mRNA [NM_152996]
NRG2	-1892.86	-1908.55	-1925.02	1	ref|Homo sapiens neuregulin 2 (NRG2), transcript variant 1, mRNA [NM_004883]
SH3BGRL2	-1771.2	-1759.09	-1767.53	3	ref|Homo sapiens SH3 domain binding glutamic acid-rich protein like 2 (SH3BGRL2), mRNA [NM_031469]
HRC	-1626.1	-1603	-1585.05	4	ref|Homo sapiens histidine rich calcium binding protein (HRC), mRNA [NM_002152]
NPY1R	-1607.99	-1586.96	-1601.66	3	ref|Homo sapiens neuropeptide Y receptor Y1 (NPY1R), mRNA [NM_000909]
GLDN	-1514.65	-1787.97	-1698.13	2	gb|Homo sapiens cDNA FLJ13561 fis, clone PLACE1008045. [AK023623]
CCRL2	-1480.49	-1535.45	-1547.6	1	ref|Homo sapiens chemokine (C-C motif) receptor-like 2 (CCRL2), transcript variant 1, mRNA [NM_003965]
TACC1	-1388.04	-1627.06	-1493.19	2	ref|Homo sapiens transforming, acidic coiled-coil containing protein 1 (TACC1), transcript variant 1, mRNA [NM_006283]
MBOAT1	-1370.6	-1418.88	-1435.94	1	ref|Homo sapiens membrane bound O-acyltransferase domain containing 1 (MBOAT1), mRNA [NM_001080480]
ENST00000314121	-1254.41	-1226.37	-1188.18	4	NA
ARHGAP15	-1025.57	-1048.55	-1060.26	1	ref|Homo sapiens Rho GTPase activating protein 15 (ARHGAP15), mRNA [NM_018460]
KLRG1	-945.176	-932.141	-957.272	3	ref|Homo sapiens killer cell lectin-like receptor subfamily G, member 1 (KLRG1), mRNA [NM_005810]
ARHGEF16	-863.245	-884.471	-887.129	1	ref|Homo sapiens Rho guanine exchange factor (GEF) 16 (ARHGEF16), mRNA [NM_014448]
CXXC4	-737.569	-749.729	-748.919	1	ens|CXXC-type zinc finger protein 4 (Inhibition of the Dvl and axin complex protein) [Source:UniProtKB/Swiss-Prot;Acc:Q9H2H0] [ENST00000305749]
CXorf36	-706.236	-713.148	-718.398	1	ref|Homo sapiens chromosome X open reading frame 36 (CXorf36), transcript variant 1, mRNA [NM_176819]
ZNF366	-565.646	-585.355	-582.443	1	ref|Homo sapiens zinc finger protein 366 (ZNF366), mRNA [NM_152625]
CHL1	-553.139	-599.584	-599.512	1	ref|Homo sapiens cell adhesion molecule with homology to L1CAM (close homolog of L1) (CHL1), mRNA [NM_006614]
FCN1	-543.498	-546.884	-538.341	4	ref|Homo sapiens ficolin (collagen/fibrinogen domain containing) 1 (FCN1), mRNA [NM_002003]
RGS6	-451.415	-452.497	-457.249	1	ref|Homo sapiens regulator of G-protein signaling 6 (RGS6), mRNA [NM_004296]
A_23_P170551	-391.327	-385.732	-394.976	3	Unknown
AW136683	-384.34	-391.814	-386.783	2	gb|AW136683 UI-H-BI1-adh-f-02-0-UI.s1 NCI_CGAP_Sub3 Homo sapiens cDNA clone IMAGE:2716923 3', mRNA sequence [AW136683]
MTDH	1393.96	1709.13	1207.46	3	ref|Homo sapiens metadherin (MTDH), mRNA [NM_178812]
LOC728992	14830.2	17652.3	15440.2	3	NA
